# Supplementary material for: Growth in ataxia telangiectasia
Source: Orphanet J Rare Dis. 2021 Mar 10;16:123. doi: 10.1186/s13023-021-01716-5 (PMC7945359; doi:10.1186/s13023-021-01716-5)
Supplement: Supplementary file 5 — Additional file 5. LMS data. [file 13023_2021_1716_MOESM5_ESM.xlsx]

## Sheet: A-T LMS
Source
	y	Age	M	S	L	0.4th	1st	2nd	3rd	9th	10th	25th	25th1	50th	75th	75th1	90th	91st	97th	98th	99th	99.6th
	boys weight	0	3.10987	0.163792	-0.341268	2.06979	2.17355	2.27971	2.32023	2.51922	2.53921	2.79027	2.79372	3.10987	3.47593	3.48056	3.86664	3.90219	4.30624	4.40159	4.67755	4.99061
	boys weight	0.1	4.4248	0.132275	-0.341268	3.17135	3.30229	3.43475	3.48491	3.72834	3.75253	4.05252	4.05659	4.4248	4.83926	4.84443	5.26902	5.30751	5.73855	5.83859	6.12469	6.44344
	boys weight	0.2	5.48197	0.122545	-0.341268	4.02148	4.17625	4.33225	4.39119	4.6761	4.70432	5.05286	5.05757	5.48197	5.95554	5.96142	6.44225	6.48564	6.96931	7.081	7.3993	7.75201
	boys weight	0.3	6.38508	0.116698	-0.341268	4.75031	4.92505	5.1008	5.1671	5.48687	5.51847	5.9079	5.91316	6.38508	6.90892	6.91541	7.44446	7.49206	8.02132	8.14317	8.48971	8.87248
	boys weight	0.4	7.14276	0.112869	-0.341268	5.36335	5.55463	5.74674	5.81914	6.16781	6.20222	6.6256	6.63131	7.14276	7.70853	7.71552	8.28493	8.33608	8.90368	9.0341	9.40451	9.81281
	boys weight	0.5	7.76005	0.110328	-0.341268	5.86282	6.06753	6.27294	6.3503	6.72249	6.75919	7.21024	7.21631	7.76005	8.36017	8.36758	8.97017	9.02423	9.62348	9.76099	10.1512	10.5807
	boys weight	0.6	8.25355	0.10867	-0.341268	6.2608	6.47634	6.6925	6.77386	7.16508	7.20364	7.67715	7.68352	8.25355	8.88177	8.88951	9.51936	9.57582	10.2012	10.3446	10.7513	11.1985
	boys weight	0.7	8.66049	0.10761	-0.341268	6.5864	6.8111	7.03633	7.1211	7.52848	7.56861	8.06129	8.06791	8.66049	9.31293	9.32097	9.97448	10.033	10.6813	10.8298	11.251	11.7139
	boys weight	0.8	9.01152	0.106972	-0.341268	6.86399	7.09687	7.33025	7.41806	7.83998	7.88154	8.39156	8.39842	9.01152	9.68619	9.6945	10.3699	10.4304	11.0999	11.2533	11.688	12.1657
	boys weight	0.9	9.3296	0.10664	-0.341268	7.11202	7.35261	7.59369	7.68439	8.12015	8.16306	8.68966	8.69674	9.3296	10.0258	10.0344	10.7311	10.7935	11.484	11.6421	12.0903	12.5827
	boys weight	1	9.62715	0.106527	-0.341268	7.34085	7.58894	7.83752	7.93104	8.38032	8.42457	8.96746	8.97476	9.62715	10.3448	10.3536	11.0717	11.136	11.8476	12.0105	12.4724	12.9797
	boys weight	1.1	9.90584	0.106569	-0.341268	7.55259	7.80793	8.06378	8.16003	8.62246	8.668	9.2268	9.23431	9.90584	10.6445	10.6536	11.3928	11.459	12.1915	12.3593	12.8348	13.3571
	boys weight	1.2	10.1663	0.106713	-0.341268	7.74849	8.01078	8.27361	8.3725	8.84759	8.89438	9.46855	9.47627	10.1663	10.9255	10.9349	11.6947	11.7628	12.5158	12.6883	13.1772	13.7142
	boys weight	1.3	10.4092	0.106923	-0.341268	7.92955	8.19846	8.46795	8.56935	9.05654	9.10453	9.69341	9.70133	10.4092	11.1881	11.1977	11.9775	12.0473	12.8202	12.9973	13.4992	14.0506
	boys weight	1.4	10.6349	0.107168	-0.341268	8.09665	8.37181	8.64759	8.75136	9.25	9.29912	9.90196	9.91007	10.6349	11.4326	11.4424	12.2411	12.3127	13.1046	13.2861	13.8004	14.3656
	boys weight	1.5	10.845	0.107429	-0.341268	8.25138	8.53244	8.81415	8.92016	9.42963	9.47982	10.0959	10.1042	10.845	11.6606	11.6706	12.4874	12.5606	13.3706	13.5562	14.0824	14.6607
	boys weight	1.6	11.0437	0.107705	-0.341268	8.39689	8.68359	8.97098	9.07914	9.59898	9.6502	10.2789	10.2874	11.0437	11.8764	11.8867	12.7208	12.7956	13.6231	13.8128	14.3504	14.9414
	boys weight	1.7	11.2347	0.107995	-0.341268	8.53615	8.82833	9.12126	9.23151	9.76145	9.81367	10.4548	10.4634	11.2347	12.0843	12.0947	12.946	13.0223	13.8669	14.0606	14.6095	15.213
	boys weight	1.8	11.4216	0.108299	-0.341268	8.67178	8.96938	9.26778	9.38009	9.92004	9.97325	10.6266	10.6354	11.4216	12.2879	12.2986	13.1667	13.2446	14.1063	14.3039	14.864	15.48
	boys weight	1.9	11.6075	0.108616	-0.341268	8.80611	9.10915	9.41303	9.52742	10.0774	10.1316	10.7972	10.8062	11.6075	12.4905	12.5014	13.3867	13.4661	14.345	14.5466	15.1181	15.7466
	boys weight	2	11.795	0.108945	-0.341268	8.94124	9.24979	9.55925	9.67575	10.2359	10.2912	10.9693	10.9785	11.795	12.6952	12.7063	13.609	13.69	14.5866	14.7922	15.3753	16.0167
	boys weight	2.1	11.9863	0.109288	-0.341268	9.07868	9.3929	9.70807	9.82673	10.3974	10.4537	11.1447	11.154	11.9863	12.9041	12.9154	13.8361	13.9187	14.8334	15.0432	15.6383	16.293
	boys weight	2.2	12.1806	0.109646	-0.341268	9.21779	9.5378	9.85882	9.97969	10.5611	10.6184	11.3226	11.3321	12.1806	13.1164	13.128	14.0671	14.1513	15.0847	15.2988	15.9062	16.5745
	boys weight	2.3	12.3761	0.110021	-0.341268	9.35729	9.68317	10.0101	10.1333	10.7256	10.784	11.5016	11.5113	12.3761	13.3305	13.3422	14.3002	14.3861	15.3385	15.557	16.177	16.8594
	boys weight	2.4	12.5716	0.110415	-0.341268	9.49599	9.82781	10.1608	10.2862	10.8895	10.949	11.6802	11.6901	12.5716	13.5446	13.5566	14.5338	14.6214	15.5932	15.8162	16.449	17.1457
	boys weight	2.5	12.7655	0.110831	-0.341268	9.63279	9.97057	10.3096	10.4372	11.0517	11.1123	11.8572	11.8672	12.7655	13.7575	13.7697	14.7662	14.8556	15.8471	16.0746	16.7205	17.4316
	boys weight	2.6	12.9567	0.111268	-0.341268	9.76665	10.1104	10.4554	10.5854	11.2109	11.2726	12.0312	12.0414	12.9567	13.9676	13.9801	14.9961	15.0873	16.0986	16.3308	16.9898	17.7156
	boys weight	2.7	13.1437	0.11173	-0.341268	9.89658	10.2462	10.5972	10.7295	11.3661	11.4289	12.2012	12.2116	13.1437	14.1738	14.1865	15.2221	15.3151	16.3463	16.5831	17.2554	17.996
	boys weight	2.8	13.3256	0.112218	-0.341268	10.0217	10.3772	10.7341	10.8686	11.5162	11.5801	12.3661	12.3766	13.3256	14.3747	14.3876	15.4428	15.5376	16.5888	16.8303	17.5159	18.2714
	boys weight	2.9	13.5021	0.11273	-0.341268	10.1419	10.5031	10.866	11.0027	11.6612	11.7262	12.5256	12.5364	13.5021	14.5702	14.5834	15.6582	15.7548	16.826	17.0722	17.7712	18.5416
	boys weight	3	13.6745	0.113265	-0.341268	10.2581	10.6251	10.9938	11.1328	11.8021	11.8682	12.6812	12.6921	13.6745	14.7617	14.7751	15.8696	15.968	17.0594	17.3103	18.0228	18.8083
	boys weight	3.1	13.8442	0.11382	-0.341268	10.3714	10.7442	11.1188	11.2599	11.9401	12.0073	12.8338	12.8449	13.8442	14.9505	14.9642	16.0786	16.1787	17.2905	17.5461	18.2723	19.0732
	boys weight	3.2	14.0122	0.114394	-0.341268	10.4828	10.8613	11.2418	11.3852	12.0763	12.1445	12.9847	12.996	14.0122	15.1379	15.1519	16.2864	16.3883	17.5209	17.7813	18.5213	19.3377
	boys weight	3.3	14.1799	0.114985	-0.341268	10.5931	10.9775	11.3638	11.5095	12.2116	12.281	13.135	13.1465	14.1799	15.3252	15.3394	16.4943	16.5982	17.7517	18.0171	18.7712	19.6035
	boys weight	3.4	14.3482	0.11559	-0.341268	10.7032	11.0934	11.4858	11.6337	12.3471	12.4176	13.2856	13.2973	14.3482	15.5136	15.528	16.7038	16.8095	17.9845	18.2549	19.0235	19.872
	boys weight	3.5	14.5182	0.116208	-0.341268	10.8139	11.2101	11.6086	11.7589	12.4836	12.5552	13.4376	13.4495	14.5182	15.7041	15.7187	16.9158	17.0235	18.2205	18.4961	19.2795	20.1446
	boys weight	3.6	14.691	0.116839	-0.341268	10.926	11.3283	11.733	11.8857	12.6221	12.6949	13.5918	13.604	14.691	15.8978	15.9128	17.1317	17.2414	18.461	18.7418	19.5405	20.4227
	boys weight	3.7	14.8674	0.117479	-0.341268	11.0401	11.4487	11.8599	12.015	12.7633	12.8373	13.7493	13.7616	14.8674	16.0958	16.111	17.3524	17.4642	18.7071	18.9933	19.8076	20.7075
	boys weight	3.8	15.0476	0.118131	-0.341268	11.1564	11.5714	11.9891	12.1467	12.9074	12.9826	13.9099	13.9225	15.0476	16.2981	16.3136	17.5782	17.6921	18.9589	19.2507	20.0812	20.9992
	boys weight	3.9	15.2311	0.118795	-0.341268	11.2744	11.6961	12.1205	12.2806	13.0538	13.1303	14.0735	14.0862	15.2311	16.5044	16.5202	17.8086	17.9247	19.2161	19.5137	20.3609	21.2976
	boys weight	4	15.4177	0.119473	-0.341268	11.3939	11.8222	12.2535	12.4163	13.2024	13.2801	14.2395	14.2525	15.4177	16.7143	16.7304	18.0432	18.1615	19.4783	19.7819	20.6462	21.6023
	boys weight	4.1	15.6068	0.120168	-0.341268	11.5144	11.9496	12.3879	12.5534	13.3526	13.4317	14.4076	14.4208	15.6068	16.9274	16.9438	18.2818	18.4024	19.7452	20.0549	20.9368	21.9128
	boys weight	4.2	15.7983	0.12088	-0.341268	11.6358	12.0779	12.5234	12.6916	13.5042	13.5847	14.5775	14.591	15.7983	17.1434	17.1601	18.5238	18.6468	20.0164	20.3324	21.2325	22.2289
	boys weight	4.3	15.9916	0.12161	-0.341268	11.7575	12.2068	12.6595	12.8305	13.6569	13.7387	14.7489	14.7625	15.9916	17.3619	17.3789	18.7691	18.8945	20.2916	20.6141	21.5328	22.5503
	boys weight	4.4	16.1865	0.122361	-0.341268	11.8794	12.3359	12.7961	12.9699	13.8102	13.8935	14.9213	14.9352	16.1865	17.5826	17.5999	19.0172	19.145	20.5704	20.8995	21.8374	22.8766
	boys weight	4.5	16.3827	0.123134	-0.341268	12.0011	12.465	12.9327	13.1094	13.964	14.0486	15.0944	15.1086	16.3827	17.8051	17.8227	19.2678	19.3982	20.8525	21.1885	22.1461	23.2076
	boys weight	4.6	16.5797	0.123929	-0.341268	12.1223	12.5937	13.0691	13.2487	14.1177	14.2039	15.268	15.2824	16.5797	18.0291	18.0471	19.5205	19.6536	21.1377	21.4806	22.4585	23.5429
	boys weight	4.7	16.7774	0.124748	-0.341268	12.2427	12.7217	13.2049	13.3875	14.2713	14.3589	15.4417	15.4564	16.7774	18.2543	18.2726	19.7752	19.9109	21.4255	21.7757	22.7743	23.8823
	boys weight	4.8	16.9752	0.125594	-0.341268	12.3621	12.8487	13.3398	13.5255	14.4242	14.5133	15.6152	15.6301	16.9752	18.4802	18.4989	20.0313	20.1698	21.7157	22.0732	23.0933	24.2255
	boys weight	4.9	17.1728	0.126468	-0.341268	12.4798	12.9742	13.4734	13.6621	14.576	14.6666	15.7879	15.803	17.1728	18.7065	18.7256	20.2885	20.4298	22.0077	22.3728	23.4149	24.572
	boys weight	5	17.3696	0.127371	-0.341268	12.5957	13.098	13.6052	13.797	14.7263	14.8185	15.9594	15.9749	17.3696	18.9327	18.9522	20.5463	20.6904	22.3013	22.6741	23.7387	24.9215
	boys weight	5.1	17.5654	0.128307	-0.341268	12.7092	13.2194	13.7349	13.9299	14.8747	14.9685	16.1294	16.1451	17.5654	19.1584	19.1782	20.8042	20.9514	22.5959	22.9768	24.0645	25.2737
	boys weight	5.2	17.7596	0.129277	-0.341268	12.82	13.3383	13.862	14.0602	15.0208	15.1162	16.2974	16.3134	17.7596	19.3832	19.4034	21.062	21.2121	22.8912	23.2803	24.3918	25.6281
	boys weight	5.3	17.9519	0.130283	-0.341268	12.9277	13.4541	13.9862	14.1876	15.1642	15.2612	16.463	16.4793	17.9519	19.6066	19.6272	21.3191	21.4724	23.1868	23.5843	24.7203	25.9845
	boys weight	5.4	18.1418	0.131326	-0.341268	13.0321	13.5666	14.1071	14.3118	15.3045	15.4032	16.6258	16.6424	18.1418	19.8282	19.8492	21.5753	21.7317	23.4824	23.8885	25.0496	26.3425
	boys weight	5.5	18.329	0.13241	-0.341268	13.1326	13.6753	14.2243	14.4323	15.4414	15.5417	16.7854	16.8022	18.329	20.0477	20.0691	21.83	21.9896	23.7775	24.1925	25.3793	26.7017
	boys weight	5.6	18.5129	0.133535	-0.341268	13.2289	13.7799	14.3375	14.5487	15.5743	15.6763	16.9414	16.9585	18.5129	20.2645	20.2864	22.0829	22.2458	24.0718	24.4958	25.7092	27.0619
	boys weight	5.7	18.6934	0.134704	-0.341268	13.3208	13.88	14.4463	14.6608	15.703	15.8067	17.0934	17.1109	18.6934	20.4785	20.5008	22.3336	22.5	24.365	24.7983	26.0389	27.4229
	boys weight	5.8	18.8699	0.135918	-0.341268	13.4079	13.9754	14.5503	14.7682	15.8272	15.9325	17.2411	17.2589	18.8699	20.6892	20.7119	22.5818	22.7517	24.6567	25.0996	26.3681	27.7843
	boys weight	5.9	19.0427	0.137175	-0.341268	13.4904	14.0662	14.6498	14.8711	15.9469	16.054	17.3847	17.4028	19.0427	20.8967	20.9199	22.8278	23.0011	24.9471	25.3998	26.6971	28.1463
	boys weight	6	19.2123	0.138472	-0.341268	13.5688	14.153	14.7453	14.9699	16.0628	16.1716	17.5247	17.5431	19.2123	21.1017	21.1253	23.0718	23.2488	25.2367	25.6995	27.0263	28.5095
	boys weight	6.1	19.3792	0.139805	-0.341268	13.6436	14.2361	14.8372	15.0653	16.1753	16.2859	17.6616	17.6803	19.3792	21.3045	21.3286	23.3146	23.4953	25.5261	25.9992	27.3562	28.8744
	boys weight	6.2	19.544	0.141168	-0.341268	13.7153	14.3162	14.9262	15.1577	16.2849	16.3973	17.7958	17.8149	19.544	21.5058	21.5304	23.5566	23.7411	25.8157	26.2994	27.6874	29.2415
	boys weight	6.3	19.707	0.142559	-0.341268	13.7843	14.3937	15.0126	15.2475	16.3922	16.5064	17.928	17.9474	19.707	21.706	21.731	23.7983	23.9867	26.1061	26.6006	28.0204	29.6113
	boys weight	6.4	19.8689	0.143974	-0.341268	13.8512	14.4691	15.0969	15.3353	16.4976	16.6136	18.0586	18.0783	19.8689	21.9056	21.9312	24.0402	24.2325	26.3978	26.9033	28.3556	29.9843
	boys weight	6.5	20.03	0.145408	-0.341268	13.9165	14.5429	15.1797	15.4216	16.6016	16.7194	18.188	18.208	20.03	22.1051	22.1312	24.2828	24.4791	26.6911	27.208	28.6935	30.3609
	boys weight	6.6	20.191	0.146858	-0.341268	13.9805	14.6155	15.2614	15.5068	16.7047	16.8243	18.3168	18.3372	20.191	22.305	22.3316	24.5265	24.727	26.9866	27.5151	29.0347	30.7416
	boys weight	6.7	20.3521	0.14832	-0.341268	14.0438	14.6874	15.3424	15.5914	16.8073	16.9288	18.4454	18.4661	20.3521	22.5058	22.5328	24.7719	24.9765	27.2848	27.8251	29.3794	31.1269
	boys weight	6.8	20.514	0.14979	-0.341268	14.1067	14.7591	15.4232	15.6758	16.9099	17.0333	18.5743	18.5954	20.514	22.7078	22.7354	25.0193	25.2282	27.5861	28.1384	29.7282	31.5171
	boys weight	6.9	20.6771	0.151264	-0.341268	14.1697	14.8309	15.5043	15.7605	17.013	17.1383	18.704	18.7254	20.6771	22.9117	22.9398	25.2693	25.4825	27.8909	28.4554	30.0815	31.9128
	boys weight	7	20.8418	0.15274	-0.341268	14.2333	14.9033	15.5861	15.8459	17.117	17.2442	18.8349	18.8566	20.8418	23.1177	23.1464	25.5222	25.7398	28.1996	28.7767	30.4397	32.3142
	boys weight	7.1	21.0083	0.154213	-0.341268	14.2976	14.9765	15.6687	15.9323	17.2221	17.3512	18.9671	18.9892	21.0083	23.3261	23.3553	25.7782	26.0002	28.5123	29.1021	30.8028	32.7213
	boys weight	7.2	21.176	0.155682	-0.341268	14.3624	15.0502	15.7519	16.0192	17.3279	17.459	19.1002	19.1227	21.176	23.5362	23.5659	26.0365	26.2631	28.8283	29.431	31.17	33.1334
	boys weight	7.3	21.3446	0.157144	-0.341268	14.4275	15.1242	15.8355	16.1064	17.4341	17.5672	19.234	19.2569	21.3446	23.7476	23.7779	26.2967	26.5278	29.1468	29.7627	31.5404	33.5494
	boys weight	7.4	21.5137	0.158597	-0.341268	14.4925	15.1983	15.9191	16.1938	17.5405	17.6755	19.3681	19.3913	21.5137	23.9598	23.9906	26.5581	26.7938	29.4672	30.0963	31.9134	33.9685
	boys weight	7.5	21.6828	0.160039	-0.341268	14.5575	15.2722	16.0025	16.2809	17.6466	17.7837	19.5019	19.5255	21.6828	24.1722	24.2036	26.82	27.0604	29.7886	30.4311	32.2879	34.3898
	boys weight	7.6	21.8514	0.161468	-0.341268	14.622	15.3457	16.0855	16.3676	17.7523	17.8913	19.6354	19.6593	21.8514	24.3843	24.4163	27.0819	27.327	30.1104	30.7664	32.6633	34.8123
	boys weight	7.7	22.0192	0.162882	-0.341268	14.6859	15.4185	16.1678	16.4536	17.8572	17.9982	19.7679	19.7922	22.0192	24.5956	24.6281	27.3431	27.5929	30.4318	31.1014	33.0386	35.2351
	boys weight	7.8	22.1857	0.164279	-0.341268	14.7491	15.4905	16.2491	16.5387	17.9611	18.104	19.8993	19.924	22.1857	24.8055	24.8386	27.603	27.8576	30.752	31.4352	33.4129	35.6572
	boys weight	7.9	22.3505	0.165656	-0.341268	14.8112	15.5614	16.3293	16.6225	18.0636	18.2085	20.0292	20.0542	22.3505	25.0136	25.0473	27.861	28.1202	31.0703	31.7671	33.7854	36.0776
	boys weight	8	22.5131	0.167012	-0.341268	14.8723	15.631	16.4082	16.705	18.1645	18.3113	20.1572	20.1826	22.5131	25.2193	25.2536	28.1164	28.3803	31.3859	32.0964	34.1552	36.4953
	boys weight	8.1	22.6732	0.168344	-0.341268	14.9319	15.6992	16.4854	16.7858	18.2636	18.4123	20.283	20.3088	22.6732	25.4221	25.457	28.3686	28.6372	31.698	32.422	34.5213	36.9093
	boys weight	8.2	22.8304	0.169651	-0.341268	14.9901	15.7657	16.5608	16.8647	18.3605	18.511	20.4063	20.4324	22.8304	25.6216	25.657	28.6169	28.8902	32.0058	32.7434	34.8828	37.3185
	boys weight	8.3	22.9842	0.17093	-0.341268	15.0466	15.8304	16.6343	16.9415	18.4549	18.6073	20.5268	20.5532	22.9842	25.8171	25.8531	28.8608	29.1387	32.3086	33.0596	35.2389	37.7219
	boys weight	8.4	23.1345	0.172179	-0.341268	15.1014	15.8931	16.7056	17.0162	18.5469	18.7011	20.6442	20.6709	23.1345	26.0084	26.0449	29.0998	29.3822	32.6058	33.37	35.5888	38.1187
	boys weight	8.5	23.2818	0.173399	-0.341268	15.1549	15.9545	16.7753	17.0893	18.6369	18.7929	20.7592	20.7864	23.2818	26.1962	26.2333	29.3347	29.6216	32.8983	33.6755	35.9335	38.5098
	boys weight	8.6	23.4274	0.174588	-0.341268	15.208	16.0153	16.8444	17.1616	18.7259	18.8836	20.873	20.9004	23.4274	26.3818	26.4194	29.5669	29.8582	33.1874	33.9777	36.2744	38.8969
	boys weight	8.7	23.5723	0.175747	-0.341268	15.2613	16.0763	16.9135	17.2339	18.8148	18.9742	20.9863	21.014	23.5723	26.5663	26.6044	29.7976	30.0933	33.4748	34.2779	36.6132	39.2816
	boys weight	8.8	23.7176	0.176875	-0.341268	15.3156	16.1381	16.9835	17.3071	18.9044	19.0655	21.1002	21.1282	23.7176	26.751	26.7896	30.0282	30.3283	33.7617	34.5777	36.9514	39.6655
	boys weight	8.9	23.8643	0.177972	-0.341268	15.3716	16.2017	17.0551	17.3819	18.9956	19.1584	21.2156	21.244	23.8643	26.9369	26.9761	30.26	30.5645	34.0497	34.8785	37.2906	40.0503
	boys weight	9	24.0134	0.179038	-0.341268	15.4299	16.2675	17.1291	17.4591	19.0892	19.2537	21.3334	21.3621	24.0134	27.1254	27.165	30.4943	30.8031	34.3402	35.1818	37.6322	40.4376
	boys weight	9.1	24.166	0.180073	-0.341268	15.4912	16.3365	17.2063	17.5395	19.186	19.3523	21.4546	21.4837	24.166	27.3174	27.3576	30.7323	31.0455	34.6346	35.4891	37.9779	40.8291
	boys weight	9.2	24.3232	0.181076	-0.341268	15.5561	16.4092	17.2873	17.6237	19.2869	19.455	21.5802	21.6095	24.3232	27.5143	27.555	30.9754	31.293	34.9343	35.8017	38.3292	41.2264
	boys weight	9.3	24.486	0.182048	-0.341268	15.6254	16.4864	17.3729	17.7126	19.3928	19.5626	21.7109	21.7406	24.486	27.7171	27.7583	31.2249	31.5469	35.2409	36.1213	38.6877	41.6313
	boys weight	9.4	24.6553	0.182988	-0.341268	15.6997	16.5687	17.4638	17.8069	19.5043	19.6759	21.8477	21.8778	24.6553	27.927	27.9688	31.482	31.8085	35.5557	36.4493	39.055	42.0454
	boys weight	9.5	24.8322	0.183896	-0.341268	15.7796	16.6569	17.5607	17.9073	19.6223	19.7958	21.9916	22.022	24.8322	28.1452	28.1875	31.7481	32.0792	35.8803	36.7872	39.4327	42.4705
	boys weight	9.6	25.0178	0.184773	-0.341268	15.8657	16.7515	17.6644	18.0145	19.7476	19.923	22.1434	22.1741	25.0178	28.3729	28.4157	32.0245	32.3601	36.2161	37.1365	39.8224	42.9082
	boys weight	9.7	25.2131	0.185617	-0.341268	15.9587	16.8534	17.7756	18.1294	19.8811	20.0584	22.304	22.3351	25.2131	28.6111	28.6546	32.3125	32.6529	36.5646	37.4988	40.2257	43.3604
	boys weight	9.8	25.419	0.18643	-0.341268	16.0593	16.9631	17.895	18.2525	20.0235	20.2027	22.4743	22.5058	25.419	28.8611	28.9051	32.6133	32.9585	36.9273	37.8755	40.6443	43.8287
	boys weight	9.9	25.6363	0.187211	-0.341268	16.1678	17.081	18.023	18.3844	20.1753	20.3566	22.655	22.6868	25.6363	29.1237	29.1683	32.9279	33.2781	37.3052	38.2677	41.0793	44.3144
	boys weight	10	25.8644	0.18796	-0.341268	16.2838	17.2069	18.1592	18.5247	20.3361	20.5195	22.8455	22.8778	25.8644	29.3982	29.4434	33.2557	33.6109	37.6975	38.6747	41.5298	44.8166
	boys weight	10.1	26.1028	0.188678	-0.341268	16.4071	17.3403	18.3033	18.6729	20.5054	20.6911	23.0454	23.0781	26.1028	29.684	29.7298	33.596	33.9563	38.1035	39.0955	41.995	45.3344
	boys weight	10.2	26.3509	0.189365	-0.341268	16.5372	17.4808	18.4548	18.8287	20.6829	20.8708	23.2542	23.2872	26.3509	29.9805	30.027	33.9479	34.3135	38.5223	39.5295	42.474	45.8667
	boys weight	10.3	26.6082	0.190022	-0.341268	16.6737	17.6281	18.6133	18.9916	20.868	21.0582	23.4712	23.5047	26.6082	30.2871	30.3342	34.3108	34.6817	38.9531	39.9757	42.9659	46.4126
	boys weight	10.4	26.874	0.190649	-0.341268	16.8163	17.7816	18.7784	19.1612	21.0603	21.2527	23.6961	23.73	26.874	30.603	30.6507	34.6839	35.0602	39.3951	40.4332	43.4697	46.9711
	boys weight	10.5	27.1477	0.191246	-0.341268	16.9645	17.941	18.9496	19.337	21.2592	21.454	23.9282	23.9625	27.1477	30.9275	30.9759	35.0664	35.4481	39.8473	40.9012	43.9844	47.541
	boys weight	10.6	27.4288	0.191814	-0.341268	17.1181	18.1061	19.1266	19.5186	21.4644	21.6616	24.1671	24.2019	27.4288	31.2602	31.3093	35.4577	35.845	40.309	41.3788	44.5092	48.1215
	boys weight	10.7	27.7167	0.192353	-0.341268	17.2766	18.2762	19.3089	19.7057	21.6753	21.875	24.4122	24.4474	27.7167	31.6001	31.6499	35.8569	36.2497	40.7792	41.8649	45.0429	48.7114
	boys weight	10.8	28.0108	0.192864	-0.341268	17.4397	18.451	19.4962	19.8977	21.8915	22.0938	24.6631	24.6988	28.0108	31.9468	31.9972	36.2632	36.6616	41.257	42.3589	45.5847	49.3096
	boys weight	10.9	28.3104	0.193347	-0.341268	17.6069	18.6303	19.6879	20.0943	22.1126	22.3174	24.9192	24.9553	28.3104	32.2994	32.3505	36.6759	37.08	41.7416	42.8597	46.1335	49.915
	boys weight	11	28.615	0.193802	-0.341268	17.778	18.8135	19.8838	20.2951	22.3381	22.5454	25.1799	25.2165	28.615	32.6573	32.7092	37.0942	37.504	42.2321	43.3664	46.6883	50.5265
	boys weight	11.1	28.924	0.194231	-0.341268	17.9526	19.0002	20.0833	20.4996	22.5675	22.7773	25.4448	25.4818	28.924	33.0198	33.0724	37.5173	37.9327	42.7274	43.878	47.2481	51.143
	boys weight	11.2	29.2368	0.194632	-0.341268	18.1302	19.1901	20.2861	20.7073	22.8003	23.0127	25.7132	25.7507	29.2368	33.3862	33.4394	37.9443	38.3654	43.2267	44.3935	47.8118	51.7633
	boys weight	11.3	29.5526	0.195008	-0.341268	18.3105	19.3828	20.4916	20.9179	23.036	23.251	25.9847	26.0227	29.5526	33.7557	33.8096	38.3743	38.8011	43.7289	44.9119	48.3782	52.3861
	boys weight	11.4	29.8709	0.195357	-0.341268	18.493	19.5777	20.6996	21.1308	23.2741	23.4917	26.2586	26.2971	29.8709	34.1276	34.1822	38.8066	39.2391	44.2331	45.4322	48.9463	53.0104
	boys weight	11.5	30.1911	0.195682	-0.341268	18.6775	19.7747	20.9095	21.3458	23.5143	23.7344	26.5345	26.5735	30.1911	34.5012	34.5565	39.2405	39.6785	44.7385	45.9537	49.5152	53.6351
	boys weight	11.6	30.5128	0.195983	-0.341268	18.8637	19.9732	21.1211	21.5624	23.7561	23.9788	26.8121	26.8515	30.5128	34.8762	34.9322	39.6754	40.1191	45.2446	46.4757	50.0845	54.2597
	boys weight	11.7	30.8357	0.196264	-0.341268	19.0512	20.1732	21.334	21.7803	23.9992	24.2245	27.0909	27.1308	30.8357	35.2522	35.3089	40.1111	40.5603	45.751	46.998	50.6537	54.8839
	boys weight	11.8	31.1595	0.196526	-0.341268	19.2398	20.3743	21.548	21.9994	24.2434	24.4713	27.3707	27.411	31.1595	35.6288	35.6862	40.547	41.0019	46.2574	47.5202	51.2224	55.5073
	boys weight	11.9	31.4836	0.196771	-0.341268	19.4292	20.5761	21.7628	22.2192	24.4883	24.7187	27.6511	27.6919	31.4836	36.0056	36.0637	40.9829	41.4433	46.7633	48.0417	51.7903	56.1294
	boys weight	12	31.8079	0.197	-0.341268	19.6191	20.7784	21.978	22.4394	24.7335	24.9666	27.9317	27.973	31.8079	36.3823	36.441	41.4184	41.8842	47.2683	48.5622	52.3568	56.7498
	boys weight	12.1	32.1318	0.197217	-0.341268	19.8092	20.9809	22.1934	22.6597	24.9788	25.2144	28.2123	28.2539	32.1318	36.7583	36.8178	41.8529	42.3241	47.7719	49.0813	52.9216	57.368
	boys weight	12.2	32.4551	0.197421	-0.341268	19.9993	21.1832	22.4086	22.8799	25.2238	25.4619	28.4923	28.5345	32.4551	37.1334	37.1935	42.286	42.7627	48.2737	49.5985	53.4841	57.9837
	boys weight	12.3	32.7772	0.197616	-0.341268	20.1889	21.3851	22.6232	23.0994	25.4681	25.7087	28.7715	28.8141	32.7772	37.5071	37.5679	42.7174	43.1995	48.7734	50.1134	54.0441	58.5964
	boys weight	12.4	33.0979	0.197803	-0.341268	20.3778	21.5862	22.837	23.3182	25.7114	25.9545	29.0495	29.0925	33.0979	37.879	37.9405	43.1467	43.6341	49.2704	50.6256	54.601	59.2057
	boys weight	12.5	33.4167	0.197984	-0.341268	20.5656	21.7862	23.0497	23.5357	25.9533	26.1989	29.3259	29.3694	33.4167	38.2487	38.3108	43.5733	44.0661	49.7644	51.1346	55.1544	59.8111
	boys weight	12.6	33.7332	0.19816	-0.341268	20.7522	21.9848	23.2608	23.7516	26.1934	26.4415	29.6003	29.6442	33.7332	38.6157	38.6785	43.9969	44.4949	50.2548	51.6399	55.7039	60.4122
	boys weight	12.7	34.047	0.198333	-0.341268	20.937	22.1816	23.47	23.9656	26.4315	26.6821	29.8723	29.9167	34.047	38.9797	39.0431	44.417	44.9203	50.7412	52.1412	56.249	61.0085
	boys weight	12.8	34.3577	0.198505	-0.341268	21.1199	22.3763	23.677	24.1774	26.6671	26.9201	30.1416	30.1864	34.3577	39.3401	39.4041	44.8331	45.3416	51.2232	52.638	56.7892	61.5997
	boys weight	12.9	34.6649	0.198677	-0.341268	21.3005	22.5685	23.8815	24.3866	26.8999	27.1553	30.4077	30.4529	34.6649	39.6966	39.7613	45.2449	45.7585	51.7004	53.1297	57.3242	62.1853
	boys weight	13	34.9681	0.198851	-0.341268	21.4784	22.758	24.083	24.5928	27.1294	27.3872	30.6702	30.7159	34.9681	40.0487	40.114	45.6518	46.1706	52.1722	53.616	57.8534	62.7648
	boys weight	13.1	35.267	0.199028	-0.341268	21.6533	22.9444	24.2813	24.7956	27.3554	27.6156	30.9289	30.975	35.267	40.396	40.462	46.0535	46.5773	52.6382	54.0965	58.3765	63.3377
	boys weight	13.2	35.5612	0.19921	-0.341268	21.825	23.1273	24.476	24.9949	27.5775	27.84	31.1832	31.2298	35.5612	40.7382	40.8048	46.4495	46.9784	53.0981	54.5707	58.893	63.9039
	boys weight	13.3	35.8506	0.199397	-0.341268	21.9933	23.3068	24.6671	25.1905	27.7956	28.0604	31.4332	31.4801	35.8506	41.0751	41.1423	46.8398	47.3737	53.5518	55.0386	59.403	64.4632
	boys weight	13.4	36.135	0.19959	-0.341268	22.1581	23.4826	24.8543	25.3822	28.0095	28.2765	31.6786	31.726	36.135	41.4065	41.4743	47.2242	47.7631	53.9992	55.5001	59.9062	65.0156
	boys weight	13.5	36.4144	0.19979	-0.341268	22.3193	23.6546	25.0376	25.5698	28.2191	28.4884	31.9194	31.9672	36.4144	41.7325	41.8009	47.6027	48.1464	54.4402	55.9551	60.4028	65.561
	boys weight	13.6	36.6886	0.199998	-0.341268	22.4769	23.8228	25.217	25.7535	28.4244	28.6959	32.1555	32.2036	36.6886	42.0529	42.1219	47.9752	48.5238	54.8747	56.4036	60.8927	66.0995
	boys weight	13.7	36.9576	0.200214	-0.341268	22.6306	23.987	25.3921	25.9329	28.6252	28.8989	32.3867	32.4352	36.9576	42.3675	42.4371	48.3416	48.895	55.3028	56.8456	61.3758	66.631
	boys weight	13.8	37.2211	0.20044	-0.341268	22.7804	24.1471	25.5631	26.108	28.8213	29.0972	32.6129	32.6618	37.2211	42.6764	42.7466	48.7017	49.26	55.7243	57.2809	61.8521	67.1556
	boys weight	13.9	37.4791	0.200676	-0.341268	22.926	24.303	25.7295	26.2786	29.0127	29.2908	32.8339	32.8832	37.4791	42.9792	43.05	49.0555	49.6186	56.1391	57.7094	62.3214	67.673
	boys weight	14	37.7316	0.200922	-0.341268	23.0677	24.4546	25.8917	26.4448	29.1994	29.4796	33.0499	33.0996	37.7316	43.2763	43.3476	49.4031	49.971	56.5474	58.1315	62.7841	68.1838
	boys weight	14.1	37.9783	0.20118	-0.341268	23.205	24.6018	26.0492	26.6063	29.3811	29.6633	33.2605	33.3106	37.9783	43.5671	43.639	49.7442	50.3168	56.9489	58.5466	63.2397	68.6874
	boys weight	14.2	38.2194	0.20145	-0.341268	23.3381	24.7445	26.202	26.7631	29.5578	29.8421	33.4657	33.5162	38.2194	43.8519	43.9244	50.0789	50.6562	57.3437	58.955	63.6887	69.1843
	boys weight	14.3	38.4545	0.201733	-0.341268	23.4667	24.8826	26.3501	26.9151	29.7294	30.0157	33.6655	33.7163	38.4545	44.1303	44.2034	50.407	50.9889	57.7317	59.3566	64.1307	69.6742
	boys weight	14.4	38.6836	0.202029	-0.341268	23.5908	25.016	26.4933	27.0621	29.8957	30.184	33.8596	33.9108	38.6836	44.4025	44.4761	50.7284	51.315	58.1129	59.7513	64.5657	70.1572
	boys weight	14.5	38.9067	0.20234	-0.341268	23.7103	25.1446	26.6316	27.2041	30.0567	30.3469	34.048	34.0996	38.9067	44.6682	44.7424	51.0432	51.6345	58.4873	60.1392	64.994	70.6334
	boys weight	14.6	39.1236	0.202665	-0.341268	23.825	25.2683	26.7648	27.341	30.2123	30.5044	34.2307	34.2826	39.1236	44.9275	45.0022	51.3513	51.9472	58.8547	60.5201	65.4152	71.1027
	boys weight	14.7	39.3343	0.203005	-0.341268	23.935	25.3871	26.8928	27.4727	30.3624	30.6565	34.4075	34.4598	39.3343	45.1802	45.2555	51.6526	52.2531	59.2153	60.8942	65.8298	71.5654
	boys weight	14.8	39.5387	0.203362	-0.341268	24.04	25.5008	27.0156	27.599	30.5069	30.8028	34.5784	34.631	39.5387	45.4264	45.5022	51.9471	52.5523	59.569	61.2614	66.2374	72.0214
	boys weight	14.9	39.7368	0.203736	-0.341268	24.1401	25.6094	27.1332	27.72	30.6457	30.9435	34.7432	34.7962	39.7368	45.6658	45.7422	52.2348	52.8445	59.9158	61.6217	66.6382	72.4707
	boys weight	15	39.9284	0.204127	-0.341268	24.2353	25.7128	27.2453	27.8357	30.7788	31.0785	34.902	34.9553	39.9284	45.8986	45.9756	52.5156	53.1299	60.2558	61.9752	67.0324	72.9135
	boys weight	15.1	40.1139	0.204535	-0.341268	24.3255	25.8111	27.3523	27.946	30.9064	31.2078	35.0549	35.1085	40.1139	46.125	46.2024	52.7898	53.4087	60.5891	62.3222	67.4201	73.3502
	boys weight	15.2	40.2934	0.20496	-0.341268	24.411	25.9046	27.4542	28.0512	31.0287	31.3318	35.2021	35.2561	40.2934	46.3452	46.4232	53.0578	53.6813	60.9164	62.663	67.8018	73.7812
	boys weight	15.3	40.4673	0.205402	-0.341268	24.492	25.9934	27.5513	28.1516	31.1458	31.4507	35.344	35.3983	40.4673	46.5595	46.6381	53.3199	53.9479	61.2377	62.998	68.178	74.2069
	boys weight	15.4	40.6357	0.205859	-0.341268	24.5687	26.0777	27.6438	28.2473	31.258	31.5646	35.4806	35.5353	40.6357	46.7683	46.8474	53.5764	54.209	61.5537	63.3277	68.549	74.6278
	boys weight	15.5	40.7991	0.206333	-0.341268	24.6413	26.1578	27.7319	28.3385	31.3655	31.6739	35.6124	35.6674	40.7991	46.9719	47.0516	53.8277	54.4649	61.8647	63.6525	68.9154	75.0445
	boys weight	15.6	40.9576	0.206823	-0.341268	24.7098	26.2337	27.8158	28.4255	31.4686	31.7786	35.7395	35.7948	40.9576	47.1705	47.2507	54.0741	54.7159	62.171	63.9726	69.2774	75.4572
	boys weight	15.7	41.1115	0.207328	-0.341268	24.7746	26.3057	27.8956	28.5084	31.5674	31.8791	35.8622	35.9177	41.1115	47.3645	47.4452	54.3159	54.9623	62.473	64.2886	69.6355	75.8665
	boys weight	15.8	41.2611	0.207848	-0.341268	24.8358	26.374	27.9716	28.5875	31.6622	31.9756	35.9806	36.0365	41.2611	47.5542	47.6354	54.5535	55.2046	62.7711	64.6007	69.9902	76.2729
	boys weight	15.9	41.4066	0.208383	-0.341268	24.8935	26.4388	28.044	28.6628	31.7532	32.0682	36.0951	36.1513	41.4066	47.7397	47.8215	54.7873	55.4429	63.0657	64.9095	70.3419	76.6767
	boys weight	16	41.5484	0.208932	-0.341268	24.948	26.5002	28.1129	28.7348	31.8406	32.1573	36.2059	36.2624	41.5484	47.9216	48.004	55.0175	55.6778	63.3572	65.2153	70.691	77.0786
	boys weight	16.1	41.6867	0.209496	-0.341268	24.9994	26.5585	28.1786	28.8035	31.9246	32.2429	36.3132	36.37	41.6867	48.1001	48.183	55.2445	55.9096	63.646	65.5185	71.0379	77.4789
	boys weight	16.2	41.8217	0.210075	-0.341268	25.0479	26.6138	28.2413	28.8691	32.0055	32.3254	36.4172	36.4744	41.8217	48.2754	48.3588	55.4687	56.1385	63.9324	65.8194	71.3831	77.8781
	boys weight	16.3	41.9538	0.210667	-0.341268	25.0937	26.6664	28.3012	28.9318	32.0834	32.405	36.5183	36.5758	41.9538	48.448	48.5319	55.6904	56.365	64.2169	66.1187	71.7271	78.2768
	boys weight	16.4	42.0831	0.211273	-0.341268	25.137	26.7163	28.3584	28.9919	32.1586	32.4818	36.6166	36.6744	42.0831	48.618	48.7025	55.9099	56.5893	64.4999	66.4165	72.0701	78.6753
	boys weight	16.5	42.2101	0.211892	-0.341268	25.1779	26.7639	28.4132	29.0496	32.2313	32.5561	36.7124	36.7705	42.2101	48.7857	48.8708	56.1276	56.8118	64.7816	66.7133	72.4127	79.0741
	boys weight	16.6	42.3348	0.212524	-0.341268	25.2167	26.8092	28.4657	29.1049	32.3018	32.6281	36.806	36.8644	42.3348	48.9517	49.0373	56.3438	57.033	65.0627	67.0095	72.7554	79.4738
	boys weight	16.7	42.4577	0.21317	-0.341268	25.2534	26.8525	28.5162	29.1583	32.3701	32.6981	36.8975	36.9562	42.4577	49.116	49.2022	56.5589	57.2531	65.3434	67.3057	73.0986	79.8749
	boys weight	16.8	42.579	0.213828	-0.341268	25.2884	26.894	28.5647	29.2097	32.4366	32.7661	36.9872	37.0463	42.579	49.2789	49.3657	56.7733	57.4724	65.6241	67.602	73.4427	80.2777
	boys weight	16.9	42.6988	0.214499	-0.341268	25.3216	26.9337	28.6116	29.2594	32.5014	32.8325	37.0753	37.1347	42.6988	49.4409	49.5282	56.9871	57.6913	65.9051	67.8988	73.788	80.6827
	boys weight	17	42.8173	0.215182	-0.341268	25.3532	26.9718	28.6569	29.3075	32.5646	32.8973	37.1619	37.2216	42.8173	49.6019	49.6898	57.2005	57.9099	66.1866	68.1964	74.1347	81.0901
	boys weight	17.1	42.9343	0.215877	-0.341268	25.3832	27.0082	28.7004	29.3539	32.626	32.9604	37.2469	37.3068	42.9343	49.7616	49.8501	57.4132	58.1278	66.4682	68.4943	74.4824	81.4993
	boys weight	17.2	43.0497	0.216583	-0.341268	25.4114	27.0429	28.7422	29.3985	32.6857	33.0217	37.33	37.3903	43.0497	49.9201	50.0091	57.625	58.3449	66.7496	68.7922	74.8307	81.91
	boys weight	17.3	43.1633	0.217299	-0.341268	25.4378	27.0757	28.7821	29.4413	32.7435	33.0811	37.4113	37.4719	43.1633	50.0769	50.1666	57.8357	58.5608	67.0305	69.0897	75.1793	82.3217
	boys weight	17.4	43.2749	0.218024	-0.341268	25.4624	27.1067	28.82	29.4821	32.7992	33.1385	37.4906	37.5515	43.2749	50.232	50.3222	58.0449	58.7754	67.3106	69.3865	75.5277	82.734
	boys weight	17.5	43.3844	0.218759	-0.341268	25.4852	27.1357	28.856	29.5208	32.8529	33.1938	37.5677	37.629	43.3844	50.385	50.4759	58.2524	58.9882	67.5895	69.6824	75.8756	83.1465
	boys weight	17.6	43.4917	0.219503	-0.341268	25.506	27.1627	28.89	29.5576	32.9045	33.2469	37.6426	37.7042	43.4917	50.5359	50.6274	58.458	59.1992	67.8669	69.9769	76.2226	83.5588
	boys weight	17.7	43.5965	0.220255	-0.341268	25.5248	27.1877	28.9217	29.5921	32.9537	33.2977	37.7151	37.777	43.5965	50.6845	50.7765	58.6613	59.408	68.1425	70.2697	76.5683	83.9703
	boys weight	17.8	43.6987	0.221014	-0.341268	25.5415	27.2106	28.9514	29.6244	33.0007	33.3462	37.7851	37.8474	43.6987	50.8304	50.9231	58.8623	59.6144	68.4161	70.5605	76.9124	84.3807
	boys weight	17.9	43.7983	0.22178	-0.341268	25.5562	27.2312	28.9787	29.6545	33.0452	33.3923	37.8526	37.9151	43.7983	50.9736	51.0669	59.0605	59.8181	68.6871	70.849	77.2544	84.7895
	boys weight	18	43.8949	0.222552	-0.341268	25.5688	27.2497	29.0038	29.6822	33.0871	33.4358	37.9173	37.9802	43.8949	51.1138	51.2077	59.2558	60.0188	68.9555	71.1348	77.594	85.1963
	boys weight	18.1	43.9886	0.22333	-0.341268	25.5792	27.2659	29.0264	29.7075	33.1265	33.4767	37.9793	38.0425	43.9886	51.2509	51.3453	59.4478	60.2163	69.2207	71.4175	77.9308	85.6005
	boys weight	18.2	44.0791	0.224113	-0.341268	25.5874	27.2798	29.0467	29.7303	33.1633	33.515	38.0383	38.1018	44.0791	51.3846	51.4796	59.6365	60.4104	69.4825	71.6968	78.2643	86.0019
	boys weight	18.3	44.1664	0.224901	-0.341268	25.5934	27.2913	29.0644	29.7506	33.1972	33.5505	38.0944	38.1582	44.1664	51.5148	51.6104	59.8214	60.6008	69.7406	71.9725	78.5942	86.3999
	boys weight	18.4	44.25	0.225692	-0.341268	25.597	27.3003	29.0795	29.7682	33.2283	33.583	38.1471	38.2112	44.25	51.6411	51.7373	60.0022	60.7871	69.9944	72.2439	78.9199	86.7937
	boys weight	18.5	44.3303	0.226487	-0.341268	25.5984	27.307	29.0922	29.7833	33.2566	33.6128	38.1969	38.2613	44.3303	51.7637	51.8606	60.1791	60.9694	70.2443	72.5112	79.2416	87.1836
	boys weight	18.6	44.4067	0.227285	-0.341268	25.5973	27.311	29.1021	29.7955	33.2818	33.6393	38.2431	38.3078	44.4067	51.882	51.9794	60.3513	61.1469	70.489	72.7734	79.558	87.5683
	boys weight	18.7	44.4794	0.228086	-0.341268	25.5939	27.3127	29.1094	29.8052	33.3041	33.663	38.2861	38.3511	44.4794	51.9962	52.0942	60.519	61.32	70.729	73.0309	79.8696	87.9482
	boys weight	18.8	44.5482	0.228888	-0.341268	25.5881	27.3117	29.114	29.812	33.3233	33.6836	38.3256	38.3909	44.5482	52.106	52.2045	60.6818	61.4881	70.9636	73.2829	80.1756	88.3223
	boys weight	18.9	44.6127	0.229691	-0.341268	25.5798	27.3081	29.1157	29.8159	33.3392	33.7008	38.3614	38.4269	44.6127	52.2109	52.31	60.8393	61.6509	71.1924	73.5289	80.4753	88.6899
	boys weight	19	44.6731	0.230495	-0.341268	25.5691	27.3019	29.1146	29.817	33.352	33.7149	38.3936	38.4594	44.6731	52.3112	52.4109	60.9915	61.8084	71.4155	73.7691	80.769	89.0512
	boys weight	19.1	44.7295	0.231299	-0.341268	25.5561	27.2931	29.1109	29.8153	33.3617	33.7259	38.4222	38.4883	44.7295	52.4069	52.5071	61.1386	61.9606	71.6327	74.0034	81.0564	89.406
	boys weight	19.2	44.7822	0.232104	-0.341268	25.5409	27.2821	29.1047	29.8111	33.3686	33.734	38.4477	38.514	44.7822	52.4984	52.5991	61.2809	62.108	71.8447	74.2323	81.3382	89.7551
	boys weight	19.3	44.8316	0.232909	-0.341268	25.5238	27.2691	29.0964	29.8047	33.373	33.7396	38.4703	38.5369	44.8316	52.5861	52.6874	61.4189	62.2512	72.052	74.4566	81.6152	90.0991
	boys weight	19.4	44.8775	0.233714	-0.341268	25.5047	27.2538	29.0857	29.796	33.3747	33.7425	38.4898	38.5566	44.8775	52.6697	52.7716	61.5525	62.3898	72.2544	74.6757	81.8868	90.4375
	boys weight	19.5	44.9213	0.234519	-0.341268	25.4844	27.2374	29.0736	29.7858	33.3749	33.7438	38.5075	38.5746	44.9213	52.751	52.8534	61.6834	62.5257	72.4539	74.892	82.1555	90.7731
	boys weight	19.6	44.9621	0.235325	-0.341268	25.4625	27.2191	29.0597	29.7737	33.3729	33.7429	38.5226	38.59	44.9621	52.829	52.9319	61.8106	62.6579	72.6493	75.1041	82.4199	91.1043
	boys weight	19.7	45.001	0.23613	-0.341268	25.4395	27.1997	29.0445	29.7602	33.3693	33.7405	38.5361	38.6036	45.001	52.9046	53.008	61.9353	62.7876	72.842	75.3134	82.6815	91.4327
	boys weight	19.8	45.0378	0.236936	-0.341268	25.4153	27.179	29.028	29.7454	33.3642	33.7365	38.5477	38.6156	45.0378	52.978	53.0819	62.0573	62.9146	73.0319	75.52	82.9402	91.7583
	boys weight	19.9	45.073	0.237741	-0.341268	25.3903	27.1574	29.0104	29.7295	33.358	33.7313	38.558	38.6261	45.073	53.0495	53.1539	62.1774	63.0396	73.2197	75.7244	83.1969	92.0819
	boys weight	20	45.1068	0.238546	-0.341268	25.3646	27.135	28.992	29.7128	33.3507	33.7251	38.5671	38.6354	45.1068	53.1194	53.2244	62.2958	63.1629	73.4057	75.9271	83.4519	92.4039
	boys weight	20.1	45.1396	0.239351	-0.341268	25.3383	27.112	28.973	29.6954	33.3426	33.7181	38.5752	38.6438	45.1396	53.1882	53.2936	62.4129	63.2849	73.5905	76.1285	83.7056	92.725
	boys weight	20.2	45.1715	0.240155	-0.341268	25.3116	27.0886	28.9534	29.6775	33.334	33.7105	38.5827	38.6515	45.1715	53.256	53.362	62.529	63.406	73.7744	76.329	83.9587	93.0455
	boys weight	20.3	45.203	0.240959	-0.341268	25.2847	27.0649	28.9336	29.6593	33.325	33.7025	38.5897	38.6587	45.203	53.3233	53.4298	62.6446	63.5266	73.9578	76.5292	84.2115	93.3662
	boys weight	20.4	45.2341	0.241762	-0.341268	25.2577	27.0411	28.9136	29.6409	33.3158	33.6944	38.5965	38.6657	45.2341	53.3903	53.4973	62.76	63.6469	74.1412	76.7294	84.4646	93.6874
	boys weight	20.5	45.2653	0.242565	-0.341268	25.2308	27.0174	28.8937	29.6226	33.3066	33.6862	38.6033	38.6727	45.2653	53.4573	53.5649	62.8755	63.7674	74.3251	76.9301	84.7185	94.0097
	boys weight	20.6	45.2967	0.243367	-0.341268	25.2042	26.9939	28.874	29.6045	33.2977	33.6783	38.6103	38.68	45.2967	53.5248	53.6328	62.9916	63.8884	74.5097	77.1317	84.9735	94.3337
	boys weight	20.7	45.3287	0.244168	-0.341268	25.1779	26.9708	28.8547	29.5868	33.2891	33.6708	38.6178	38.6877	45.3287	53.5928	53.7013	63.1085	64.0103	74.6956	77.3346	85.2302	94.6597
	boys weight	20.8	45.3615	0.244969	-0.341268	25.1522	26.9483	28.836	29.5697	33.2812	33.664	38.626	38.6961	45.3615	53.6619	53.771	63.2268	64.1337	74.8833	77.5395	85.4892	94.9887
	boys weight	20.9	45.3951	0.245768	-0.341268	25.127	26.9263	28.8179	29.5532	33.274	33.6578	38.6349	38.7053	45.3951	53.732	53.8416	63.3463	64.2583	75.0727	77.7461	85.7504	95.3204
	boys weight	21	45.4302	0.246567	-0.341268	25.1027	26.9053	28.8007	29.5377	33.2678	33.6527	38.645	38.7156	45.4302	53.8038	53.9139	63.4679	64.385	75.2647	77.9556	86.015	95.6561
	boys weight	21.1	45.4667	0.247364	-0.341268	25.0793	26.8852	28.7846	29.5232	33.2627	33.6487	38.6564	38.7273	45.4667	53.8774	53.988	63.5918	64.514	75.4596	78.1681	86.283	95.9959
	boys weight	21.2	45.5051	0.24816	-0.341268	25.057	26.8663	28.7697	29.51	33.2591	33.6461	38.6694	38.7405	45.5051	53.9533	54.0645	63.7185	64.6459	75.658	78.3843	86.5553	96.3409
	boys weight	21.3	45.5449	0.248956	-0.341268	25.0356	26.8483	28.7557	29.4978	33.2565	33.6446	38.6836	38.755	45.5449	54.0309	54.1426	63.8471	64.7798	75.859	78.6032	86.8309	96.6897
	boys weight	21.4	45.5866	0.24975	-0.341268	25.0153	26.8314	28.743	29.4868	33.2553	33.6445	38.6994	38.771	45.5866	54.1107	54.2229	63.9786	64.9166	76.0636	78.8259	87.1108	97.0437
	boys weight	21.5	45.6296	0.250543	-0.341268	24.9958	26.8154	28.7312	29.4767	33.2551	33.6454	38.7163	38.7882	45.6296	54.1921	54.3049	64.1121	65.0554	76.2708	79.0514	87.394	97.4017
	boys weight	21.6	45.6743	0.251335	-0.341268	24.9773	26.8004	28.7204	29.4677	33.2561	33.6475	38.7346	38.8067	45.6743	54.2755	54.3889	64.2481	65.1968	76.4812	79.2802	87.6811	97.7643
	boys weight	21.7	45.7203	0.252127	-0.341268	24.9595	26.7863	28.7105	29.4596	33.2581	33.6507	38.7541	38.8265	45.7203	54.3607	54.4746	64.3862	65.3404	76.6944	79.512	87.9718	98.1312
	boys weight	21.8	45.7676	0.252918	-0.341268	24.9426	26.773	28.7015	29.4523	33.261	33.6548	38.7747	38.8473	45.7676	54.4474	54.5618	64.5263	65.486	76.9102	79.7465	88.2657	98.5021
	boys weight	21.9	45.8162	0.253708	-0.341268	24.9263	26.7604	28.6933	29.4459	33.2649	33.6598	38.7963	38.8692	45.8162	54.5357	54.6507	64.6685	65.6337	77.1287	79.984	88.563	98.8772
	boys weight	22	45.8661	0.254498	-0.341268	24.9108	26.7486	28.6858	29.4404	33.2697	33.6658	38.819	38.8921	45.8661	54.6255	54.7411	64.8126	65.7833	77.3497	80.2241	88.8637	99.2563
	boys weight	22.1	45.9171	0.255287	-0.341268	24.8959	26.7375	28.6791	29.4355	33.2753	33.6725	38.8426	38.916	45.9171	54.7168	54.833	64.9585	65.9349	77.5733	80.4669	89.1675	99.6393
	boys weight	22.2	45.9691	0.256076	-0.341268	24.8816	26.727	28.6731	29.4313	33.2816	33.68	38.8671	38.9407	45.9691	54.8094	54.9262	65.1063	66.0883	77.7992	80.7123	89.4744	100.026
	boys weight	22.3	46.0222	0.256865	-0.341268	24.8679	26.717	28.6677	29.4278	33.2887	33.6883	38.8924	38.9663	46.0222	54.9033	55.0207	65.2556	66.2434	78.0274	80.9601	89.7842	100.417
	boys weight	22.4	46.0762	0.257653	-0.341268	24.8547	26.7077	28.6629	29.4249	33.2964	33.6972	38.9185	38.9927	46.0762	54.9985	55.1164	65.4066	66.4001	78.2578	81.2103	90.097	100.811
	boys weight	22.5	46.1311	0.258442	-0.341268	24.842	26.6988	28.6586	29.4225	33.3047	33.7067	38.9453	39.0197	46.1311	55.0947	55.2133	65.5592	66.5584	78.4904	81.4627	90.4126	101.209
	boys weight	22.6	46.1868	0.25923	-0.341268	24.8297	26.6905	28.6548	29.4206	33.3136	33.7168	38.9728	39.0475	46.1868	55.1921	55.3112	65.7131	66.7182	78.725	81.7174	90.7309	101.61
	boys weight	22.7	46.2432	0.260018	-0.341268	24.8178	26.6825	28.6514	29.4191	33.323	33.7274	39.0009	39.0758	46.2432	55.2904	55.4101	65.8685	66.8794	78.9616	81.9742	91.0519	102.014
	boys weight	22.8	46.3004	0.260806	-0.341268	24.8063	26.6749	28.6484	29.4181	33.3328	33.7385	39.0295	39.1047	46.3004	55.3897	55.51	66.0251	67.042	79.2	82.233	91.3754	102.422
	boys weight	22.9	46.3582	0.261594	-0.341268	24.7952	26.6677	28.6459	29.4175	33.3431	33.75	39.0586	39.1341	46.3582	55.4899	55.6108	66.183	67.2058	79.4403	82.4939	91.7015	102.833
	boys weight	23	46.4163	0.262383	-0.341268	24.7841	26.6605	28.6434	29.4169	33.3535	33.7617	39.0879	39.1637	46.4163	55.5904	55.7119	66.3416	67.3704	79.6817	82.756	92.0292	103.247
	girls weight	0	3.08722	0.170667	1.32453	1.5378	1.75751	1.9602	2.03254	2.35485	2.38458	2.72475	2.72904	3.08723	3.43237	3.43635	3.74098	3.76658	4.03397	4.09142	4.2474	4.40809
	girls weight	0.1	4.06285	0.165028	1.47849	1.99657	2.30503	2.58376	2.68206	3.11351	3.15281	3.59764	3.6032	4.06287	4.49886	4.50385	4.88373	4.91548	5.24532	5.31583	5.5066	5.70223
	girls weight	0.2	5.0337	0.160525	1.61353	2.43865	2.84384	3.20322	3.3286	3.8716	3.92054	4.46908	4.47587	5.03376	5.55602	5.56196	6.01228	6.04973	6.43734	6.51985	6.74253	6.97003
	girls weight	0.3	5.9004	0.156863	1.73099	2.82013	3.31958	3.75572	3.90645	4.55176	4.60938	5.24989	5.25777	5.90053	6.49575	6.5025	7.01137	7.05352	7.48848	7.58075	7.82927	8.08243
	girls weight	0.4	6.61319	0.15377	1.83181	3.12633	3.7092	4.21197	4.38437	5.11538	5.18014	5.89513	5.90387	6.61344	7.26474	7.27209	7.82507	7.87073	8.34075	8.44019	8.70759	8.97934
	girls weight	0.5	7.18523	0.151031	1.9168	3.37371	4.02604	4.58357	4.77359	5.57304	5.64341	6.41613	6.42554	7.18561	7.87836	7.88616	8.47114	8.51934	9.01436	9.11888	9.39955	9.68428
	girls weight	0.6	7.6458	0.148484	1.9869	3.58422	4.2916	4.89217	5.09591	5.94808	6.02273	6.83897	6.84887	7.6463	8.36921	8.37733	8.98525	9.03523	9.54794	9.65602	9.94597	10.2397
	girls weight	0.7	8.02693	0.145987	2.04301	3.77943	4.52831	5.1611	5.37508	6.26637	6.34418	7.19248	7.20274	8.02751	8.77237	8.78072	9.40524	9.45652	9.98196	10.0926	10.3892	10.6894
	girls weight	0.8	8.35619	0.143466	2.08611	3.97548	4.75389	5.40944	5.63066	6.54986	6.62993	7.50143	7.51196	8.35682	9.118	9.12652	9.76353	9.81579	10.3509	10.4635	10.7652	11.0703
	girls weight	0.9	8.65149	0.140962	2.11718	4.17855	4.97649	5.64707	5.87314	6.81149	6.89316	7.78141	7.79213	8.65211	9.42603	9.4347	10.0818	10.1348	10.6779	10.7922	11.0982	11.4076
	girls weight	1	8.92589	0.13853	2.13715	4.39118	5.20052	5.88007	6.10916	7.06022	7.14302	8.04359	8.05446	8.92645	9.71114	9.71993	10.3759	10.4297	10.9802	11.0959	11.4061	11.7195
	girls weight	1.1	9.18906	0.136219	2.14689	4.61425	5.42852	6.11247	6.34324	7.3025	7.38611	8.29621	8.3072	9.18955	9.98423	9.99313	10.6578	10.7123	11.2703	11.3877	11.7021	12.0199
	girls weight	1.2	9.4465	0.1341	2.14713	4.84534	5.6597	6.34489	6.57646	7.54113	7.62535	8.54358	8.55469	9.44691	10.2517	10.2608	10.9347	10.99	11.5561	11.6753	11.9945	12.3173
	girls weight	1.3	9.70215	0.132224	2.13856	5.08192	5.89295	6.57741	6.80926	7.77794	7.86272	8.78875	8.79997	9.70248	10.5184	10.5275	11.2117	11.2679	11.8434	11.9646	12.2893	12.6179
	girls weight	1.4	9.9587	0.130622	2.1218	5.32186	6.12734	6.80999	7.04189	8.01417	8.0995	9.03378	9.04512	9.95895	10.7873	10.7966	11.4926	11.5498	12.1361	12.2596	12.5908	12.9261
	girls weight	1.5	10.2127	0.129294	2.09733	5.56149	6.35949	7.0394	7.27113	8.2466	8.33249	9.27534	9.28681	10.2129	11.0549	11.0643	11.7735	11.8318	12.4302	12.5564	12.8949	13.2378
	girls weight	1.6	10.4577	0.128227	2.06551	5.79628	6.58483	7.26085	7.49212	8.46996	8.55636	9.50762	9.51922	10.4579	11.3143	11.324	12.0472	12.1068	12.7183	12.8474	13.1939	13.5451
	girls weight	1.7	10.6885	0.127408	2.02672	6.02222	6.79936	7.47026	7.70071	8.67975	8.76658	9.72571	9.73744	10.6886	11.56	11.5698	12.3077	12.3686	12.9941	13.1262	13.4812	13.8414
	girls weight	1.8	10.9012	0.126823	1.98135	6.23609	7.00002	7.66453	7.89377	8.87264	8.95981	9.92596	9.9378	10.9012	11.7875	11.7975	12.5506	12.6128	13.2528	13.3882	13.7521	14.1218
	girls weight	1.9	11.0978	0.126446	1.92986	6.43873	7.18814	7.84526	8.07298	9.05052	9.13795	10.1104	10.1224	11.0978	11.9993	12.0095	12.7782	12.8418	13.497	13.6358	14.0092	14.389
	girls weight	2	11.2837	0.12625	1.87274	6.63322	7.36737	8.01648	8.24247	9.21796	9.30559	10.284	10.2961	11.2837	12.2009	12.2113	12.9965	13.0616	13.733	13.8754	14.2589	14.6495
	girls weight	2.1	11.4634	0.12621	1.81041	6.8223	7.54096	8.18174	8.40589	9.37894	9.46675	10.4512	10.4633	11.4634	12.3973	12.4079	13.2106	13.2773	13.966	14.1124	14.5069	14.9092
	girls weight	2.2	11.641	0.126306	1.74327	7.00843	7.71174	8.34416	8.56643	9.53694	9.62494	10.6155	10.6278	11.641	12.5925	12.6034	13.425	13.4934	14.2009	14.3515	14.758	15.1731
	girls weight	2.3	11.8198	0.126523	1.67177	7.19358	7.88202	8.50624	8.72668	9.69481	9.783	10.7801	10.7925	11.8198	12.7902	12.8013	13.6433	13.7135	14.4416	14.5968	15.0163	15.4456
	girls weight	2.4	12.0017	0.126856	1.5967	7.37828	8.05272	8.66921	8.88794	9.85414	9.94259	10.9468	10.9594	12.0017	12.9926	13.0039	13.868	13.9402	14.6905	14.8509	15.2847	15.7293
	girls weight	2.5	12.1882	0.127302	1.51886	7.56271	8.22428	8.83371	9.05091	10.0159	10.1047	11.1169	11.1296	12.1882	13.2011	13.2127	14.1007	14.1751	14.9496	15.1155	15.5649	16.0264
	girls weight	2.6	12.3808	0.127859	1.43893	7.74741	8.39742	9.00062	9.21654	10.1813	10.2704	11.2917	11.3046	12.3808	13.4173	13.4293	14.3431	14.4199	15.2207	15.3926	15.8591	16.3392
	girls weight	2.7	12.5804	0.128525	1.35751	7.93284	8.57265	9.17052	9.38544	10.351	10.4406	11.472	11.4851	12.5804	13.6425	13.6548	14.5966	14.6759	15.5054	15.6839	16.1689	16.6692
	girls weight	2.8	12.7882	0.129299	1.27509	8.11965	8.75064	9.34417	9.55838	10.5259	10.6161	11.6589	11.6722	12.7882	13.878	13.8906	14.8626	14.9447	15.8052	15.9909	16.4961	17.0185
	girls weight	2.9	13.0038	0.130177	1.1921	8.30767	8.93114	9.52124	9.73503	10.7057	10.7966	11.852	11.8655	13.0038	14.1233	14.1363	15.1409	15.226	16.1201	16.3135	16.8407	17.3872
	girls weight	3	13.2242	0.131156	1.10895	8.49504	9.11206	9.6995	9.9131	10.8878	10.9795	12.0485	12.0622	13.2242	14.3751	14.3886	15.4279	15.5161	16.4463	16.6481	17.1991	17.7716
	girls weight	3.1	13.4462	0.13223	1.02597	8.67984	9.2913	9.87667	10.0903	11.0697	11.1623	12.2455	12.2595	13.4462	14.6302	14.6441	15.72	15.8117	16.7803	16.991	17.5674	18.1681
	girls weight	3.2	13.6669	0.133398	0.943461	8.86032	9.4669	10.0506	10.2644	11.249	11.3424	12.4405	12.4547	13.6669	14.8853	14.8997	16.0141	16.1094	17.1186	17.3388	17.9424	18.5731
	girls weight	3.3	13.8838	0.134655	0.861664	9.03485	9.63708	10.2195	10.4334	11.4235	11.5178	12.631	12.6454	13.8838	15.1378	15.1526	16.3072	16.4063	17.4582	17.6885	18.3209	18.9837
	girls weight	3.4	14.0945	0.135999	0.780794	9.20193	9.80022	10.3816	10.5957	11.5914	11.6866	12.8149	12.8296	14.0945	15.3849	15.4002	16.5966	16.6995	17.7963	18.0372	18.7001	19.397
	girls weight	3.5	14.2969	0.137428	0.701029	9.36021	9.95483	10.5352	10.7496	11.7508	11.8468	12.9902	13.0052	14.2969	15.6244	15.6402	16.8796	16.9867	18.1304	18.3823	19.0775	19.8105
	girls weight	3.6	14.4898	0.138935	0.622516	9.50921	10.1004	10.6798	10.8945	11.9009	11.9979	13.1562	13.1714	14.4898	15.8552	15.8715	17.1552	17.2665	18.4591	18.7227	19.4517	20.223
	girls weight	3.7	14.6737	0.140512	0.545369	9.64943	10.2373	10.8158	11.0307	12.0423	12.1401	13.313	13.3285	14.6737	16.0774	16.0942	17.4236	17.5392	18.7827	19.0586	19.8232	20.6351
	girls weight	3.8	14.8487	0.142148	0.469682	9.78138	10.366	10.9436	11.1588	12.1753	12.2739	13.4612	13.4769	14.8487	16.2913	16.3087	17.6849	17.805	19.1015	19.3902	20.1924	21.0473
	girls weight	3.9	15.0154	0.143836	0.395537	9.90553	10.4871	11.0638	11.2791	12.3004	12.3998	13.6011	13.617	15.0154	16.4973	16.5152	17.9394	18.0642	19.4158	19.7179	20.5596	21.46
	girls weight	4	15.174	0.145569	0.322997	10.0223	10.601	11.1767	11.3922	12.4179	12.518	13.7331	13.7492	15.174	16.6955	16.7139	18.1874	18.3171	19.7259	20.0421	20.9252	21.8738
	girls weight	4.1	15.3247	0.147339	0.252116	10.1322	10.7079	11.2827	11.4983	12.5282	12.6291	13.8575	13.8738	15.3247	16.8862	16.9052	18.4292	18.5637	20.032	20.3629	21.2897	22.2893
	girls weight	4.2	15.468	0.14914	0.182937	10.2354	10.8084	11.3821	11.5978	12.6317	12.7333	13.9746	13.9912	15.468	17.0697	17.0893	18.6648	18.8045	20.3344	20.6807	21.6533	22.7071
	girls weight	4.3	15.6041	0.150966	0.115494	10.3325	10.9027	11.4754	11.6912	12.7288	12.831	14.0849	14.1017	15.6041	17.2462	17.2664	18.8945	19.0395	20.6334	20.9957	22.0166	23.1277
	girls weight	4.4	15.7336	0.15281	0.0498111	10.424	10.9915	11.5632	11.7789	12.82	12.9229	14.1889	14.206	15.7336	17.4164	17.4371	19.119	19.2694	20.9296	21.3087	22.3802	23.552
	girls weight	4.5	15.8576	0.154663	-0.0140948	10.5108	11.0757	11.6464	11.8621	12.9065	13.0099	14.2878	14.305	15.8576	17.5812	17.6025	19.3392	19.4951	21.224	21.6206	22.7454	23.9815
	girls weight	4.6	15.9771	0.156514	-0.0762128	10.594	11.1564	11.726	11.9418	12.9892	13.0932	14.3825	14.4	15.9771	17.7417	17.7636	19.5561	19.7178	21.5178	21.9328	23.1134	24.4178
	girls weight	4.7	16.0933	0.158355	-0.136537	10.6744	11.2344	11.8029	12.0187	13.0691	13.1737	14.4742	14.4918	16.0933	17.8989	17.9214	19.7708	19.9384	21.812	22.246	23.4854	24.8621
	girls weight	4.8	16.2069	0.160178	-0.195066	10.7528	11.3105	11.8781	12.0938	13.147	13.2522	14.5636	14.5815	16.2069	18.0537	18.0769	19.9841	20.1577	22.1075	22.5614	23.8625	25.3158
	girls weight	4.9	16.3189	0.161976	-0.251802	10.8298	11.3854	11.9521	12.1679	13.2239	13.3296	14.6516	14.6697	16.3189	18.2069	18.2307	20.1968	20.3766	22.405	22.8798	24.2455	25.7801
	girls weight	5	16.4299	0.163741	-0.30675	10.9062	11.4598	12.0257	12.2415	13.3003	13.4065	14.739	14.7572	16.4299	18.3593	18.3836	20.4096	20.5957	22.7053	23.2017	24.6353	26.256
	girls weight	5.1	16.5408	0.165466	-0.35992	10.9826	11.5344	12.0996	12.3154	13.3769	13.4837	14.8264	14.8449	16.5408	18.5115	18.5365	20.6231	20.8157	23.0091	23.528	25.0326	26.7445
	girls weight	5.2	16.6522	0.167146	-0.411323	11.0594	11.6096	12.1743	12.3902	13.4545	13.5618	14.9146	14.9333	16.6522	18.6642	18.6898	20.838	21.0371	23.3168	23.8592	25.4381	27.2464
	girls weight	5.3	16.7647	0.168774	-0.460971	11.1373	11.6861	12.2502	12.4663	13.5335	13.6412	15.0041	15.0229	16.7647	18.818	18.8442	21.0547	21.2606	23.629	24.1956	25.8523	27.7626
	girls weight	5.4	16.8786	0.17035	-0.508886	11.2164	11.7639	12.3278	12.544	13.6141	13.7224	15.0952	15.1143	16.8786	18.9731	19	21.2735	21.4862	23.9459	24.5377	26.2756	28.2936
	girls weight	5.5	16.994	0.171875	-0.555092	11.2968	11.8433	12.4069	12.6233	13.6965	13.8054	15.1881	15.2073	16.994	19.1299	19.1574	21.4947	21.7143	24.2676	24.8855	26.7082	28.84
	girls weight	5.6	17.1113	0.17335	-0.599616	11.3784	11.9241	12.4878	12.7044	13.7809	13.8902	15.2829	15.3022	17.1113	19.2884	19.3165	21.7182	21.945	24.5944	25.2394	27.1506	29.4025
	girls weight	5.7	17.2304	0.174776	-0.642483	11.4614	12.0065	12.5703	12.7872	13.8671	13.977	15.3796	15.3992	17.2304	19.4488	19.4776	21.9444	22.1784	24.9264	25.5993	27.6028	29.9817
	girls weight	5.8	17.3516	0.176155	-0.68372	11.5458	12.0904	12.6547	12.8719	13.9554	14.0658	15.4784	15.4982	17.3516	19.6113	19.6407	22.1733	22.4147	25.2636	25.9655	28.0652	30.578
	girls weight	5.9	17.4749	0.177489	-0.723352	11.6316	12.1761	12.7408	12.9585	14.0458	14.1567	15.5795	15.5994	17.4749	19.7759	19.806	22.405	22.6538	25.6063	26.3381	28.5379	31.1919
	girls weight	6	17.6005	0.178777	-0.761407	11.7189	12.2634	12.8288	13.047	14.1383	14.2498	15.6828	15.7029	17.6005	19.9429	19.9736	22.6397	22.8961	25.9544	26.717	29.0211	31.824
	girls weight	6.1	17.7286	0.180022	-0.797911	11.8078	12.3525	12.9188	13.1374	14.233	14.3452	15.7885	15.8088	17.7286	20.1123	20.1437	22.8774	23.1414	26.3079	27.1024	29.5147	32.4745
	girls weight	6.2	17.8591	0.181224	-0.832889	11.8982	12.4433	13.0107	13.2299	14.33	14.4428	15.8967	15.9171	17.8591	20.2843	20.3164	23.1182	23.39	26.667	27.4943	30.019	33.1438
	girls weight	6.3	17.9922	0.182385	-0.866369	11.9902	12.536	13.1046	13.3245	14.4294	14.5428	16.0073	16.028	17.9922	20.459	20.4917	23.3621	23.6419	27.0315	27.8926	30.5339	33.8322
	girls weight	6.4	18.1281	0.183506	-0.898376	12.0838	12.6305	13.2006	13.4212	14.5311	14.6451	16.1206	16.1415	18.1281	20.6365	20.6698	23.6094	23.8971	27.4016	28.2973	31.0594	34.5398
	girls weight	6.5	18.2667	0.184588	-0.92893	12.179	12.7268	13.2986	13.52	14.6352	14.7499	16.2365	16.2576	18.2667	20.8167	20.8507	23.8599	24.1557	27.777	28.7084	31.5954	35.2668
	girls weight	6.6	18.4078	0.185637	-0.958042	12.2757	12.8248	13.3984	13.6206	14.7414	14.8569	16.3549	16.3761	18.4078	20.9997	21.0344	24.1136	24.4175	28.1577	29.1255	32.1415	36.0132
	girls weight	6.7	18.5515	0.186656	-0.985718	12.3735	12.9241	13.4998	13.723	14.8497	14.9658	16.4755	16.4969	18.5515	21.1853	21.2206	24.3702	24.6824	28.5434	29.5485	32.6977	36.7789
	girls weight	6.8	18.6975	0.187649	-1.01197	12.4724	13.0247	13.6026	13.8268	14.9597	15.0766	16.5982	16.6198	18.6975	21.3733	21.4093	24.6298	24.9502	28.9338	29.9771	33.2635	37.5637
	girls weight	6.9	18.8456	0.188621	-1.0368	12.5721	13.1263	13.7067	13.932	15.0714	15.1891	16.7228	16.7447	18.8456	21.5638	21.6004	24.8921	25.2209	29.3288	30.4112	33.8388	38.3674
	girls weight	7	18.9958	0.189574	-1.06023	12.6725	13.2288	13.8118	14.0382	15.1845	15.303	16.8493	16.8713	18.9958	21.7564	21.7938	25.1571	25.4943	29.7282	30.8503	34.423	39.1897
	girls weight	7.1	19.148	0.190513	-1.08227	12.7733	13.332	13.9178	14.1454	15.2989	15.4182	16.9774	16.9996	19.148	21.9513	21.9893	25.4247	25.7704	30.1318	31.2944	35.016	40.0302
	girls weight	7.2	19.3019	0.19144	-1.10293	12.8745	13.4357	14.0246	14.2535	15.4144	15.5346	17.107	17.1294	19.3019	22.1482	22.1869	25.6946	26.0489	30.5393	31.7432	35.6171	40.8882
	girls weight	7.3	19.4576	0.19236	-1.12222	12.9758	13.5398	14.1319	14.3622	15.5309	15.652	17.238	17.2606	19.4576	22.3472	22.3865	25.967	26.3299	30.9505	32.1963	36.2261	41.7631
	girls weight	7.4	19.615	0.193274	-1.14015	13.0772	13.6441	14.2397	14.4714	15.6483	15.7703	17.3702	17.3931	19.615	22.548	22.5881	26.2416	26.6131	31.3652	32.6535	36.8423	42.654
	girls weight	7.5	19.7738	0.194185	-1.15675	13.1785	13.7486	14.3477	14.5809	15.7664	15.8894	17.5035	17.5267	19.7738	22.7507	22.7915	26.5184	26.8986	31.7833	33.1146	37.4652	43.5599
	girls weight	7.6	19.9341	0.195097	-1.17201	13.2795	13.853	14.456	14.6907	15.885	16.0091	17.6379	17.6613	19.934	22.9552	22.9966	26.7973	27.1862	32.2044	33.5792	38.0943	44.4795
	girls weight	7.7	20.0957	0.196011	-1.18597	13.3802	13.9572	14.5642	14.8007	16.0042	16.1293	17.7732	17.7968	20.0956	23.1614	23.2035	27.0782	27.4759	32.6283	34.047	38.7289	45.4116
	girls weight	7.8	20.2585	0.196931	-1.19863	13.4804	14.0611	14.6724	14.9106	16.1237	16.2498	17.9092	17.9331	20.2585	23.3692	23.412	27.3611	27.7676	33.0548	34.5177	39.3683	46.3547
	girls weight	7.9	20.4226	0.197856	-1.21002	13.58	14.1647	14.7804	15.0204	16.2434	16.3707	18.0461	18.0701	20.4225	23.5786	23.6221	27.6458	28.0611	33.4837	34.9911	40.0118	47.307
	girls weight	8	20.5879	0.198786	-1.22019	13.6792	14.268	14.8883	15.1302	16.3635	16.4919	18.1836	18.208	20.5878	23.7896	23.8338	27.9324	28.3565	33.9147	35.4666	40.6585	48.2666
	girls weight	8.1	20.7544	0.19972	-1.22916	13.7778	14.371	14.9961	15.2399	16.4839	16.6135	18.322	18.3466	20.7543	24.0021	24.0471	28.2207	28.6537	34.3474	35.9439	41.3076	49.2315
	girls weight	8.2	20.9221	0.200657	-1.23699	13.876	14.4737	15.1039	15.3497	16.6047	16.7355	18.4611	18.486	20.922	24.2163	24.2619	28.5106	28.9525	34.7815	36.4226	41.9581	50.1994
	girls weight	8.3	21.0911	0.201597	-1.2437	13.9738	14.5762	15.2116	15.4595	16.7258	16.8578	18.601	18.6262	21.0909	24.432	24.4784	28.8022	29.2529	35.2167	36.9022	42.609	51.168
	girls weight	8.4	21.2613	0.202538	-1.24933	14.0712	14.6784	15.3192	15.5693	16.8473	16.9806	18.7418	18.7672	21.2611	24.6493	24.6964	29.0953	29.5548	35.6527	37.3824	43.2594	52.1352
	girls weight	8.5	21.4328	0.20348	-1.25392	14.1681	14.7805	15.4268	15.6791	16.9692	17.1038	18.8833	18.909	21.4325	24.8682	24.916	29.3899	29.8581	36.0893	37.8626	43.9084	53.0984
	girls weight	8.6	21.6055	0.204422	-1.2575	14.2647	14.8823	15.5344	15.7891	17.0914	17.2274	19.0257	19.0517	21.6053	25.0886	25.1371	29.6859	30.1628	36.526	38.3426	44.555	54.0554
	girls weight	8.7	21.7796	0.205363	-1.2601	14.361	14.984	15.642	15.899	17.2141	17.3514	19.169	19.1952	21.7792	25.3105	25.3598	29.9833	30.4688	36.9626	38.8218	45.1983	55.0038
	girls weight	8.8	21.9548	0.206304	-1.26175	14.4569	15.0855	15.7497	16.0091	17.3372	17.476	19.313	19.3396	21.9545	25.534	25.584	30.2819	30.776	37.3988	39.2999	45.8373	55.9412
	girls weight	8.9	22.1314	0.207242	-1.26248	14.5525	15.1869	15.8573	16.1193	17.4608	17.6009	19.458	19.4849	22.1311	25.759	25.8097	30.5817	31.0843	37.8343	39.7765	46.4711	56.8654
	girls weight	9	22.3093	0.208178	-1.26231	14.6477	15.2881	15.965	16.2296	17.5848	17.7264	19.6038	19.631	22.3089	25.9856	26.037	30.8827	31.3937	38.2687	40.2512	47.0988	57.7742
	girls weight	9.1	22.4885	0.209111	-1.26128	14.7426	15.3892	16.0728	16.34	17.7092	17.8524	19.7506	19.778	22.4881	26.2136	26.2658	31.1848	31.7041	38.7019	40.7236	47.7196	58.6653
	girls weight	9.2	22.669	0.210041	-1.25941	14.8373	15.4901	16.1806	16.4505	17.8341	17.9788	19.8982	19.926	22.6685	26.4432	26.4961	31.4879	32.0154	39.1335	41.1933	48.3327	59.5368
	girls weight	9.3	22.8508	0.210966	-1.25672	14.9316	15.591	16.2884	16.5612	17.9595	18.1058	20.0467	20.0748	22.8503	26.6743	26.7279	31.7919	32.3275	39.5633	41.66	48.9372	60.3866
	girls weight	9.4	23.0339	0.211887	-1.25324	15.0256	15.6917	16.3964	16.672	18.0853	18.2332	20.1961	20.2246	23.0334	26.9069	26.9612	32.0969	32.6405	39.991	42.1233	49.5323	61.2128
	girls weight	9.5	23.2184	0.212803	-1.249	15.1193	15.7922	16.5044	16.7829	18.2117	18.3612	20.3465	20.3752	23.2178	27.141	27.196	32.4027	32.9541	40.4163	42.5829	50.1174	62.0139
	girls weight	9.6	23.4038	0.213713	-1.24404	15.2126	15.8925	16.6122	16.8938	18.3382	18.4894	20.4974	20.5265	23.4033	27.3761	27.4319	32.7088	33.2679	40.8385	43.0381	50.6915	62.7882
	girls weight	9.7	23.59	0.214617	-1.23841	15.3052	15.9923	16.7198	17.0044	18.4649	18.6178	20.6489	20.6783	23.5894	27.6121	27.6686	33.0149	33.5815	41.2573	43.4884	51.2539	63.5346
	girls weight	9.8	23.7767	0.215514	-1.23214	15.3971	16.0916	16.8269	17.1146	18.5914	18.746	20.8005	20.8303	23.7762	27.8486	27.9057	33.3206	33.8946	41.672	43.933	51.8036	64.2518
	girls weight	9.9	23.9636	0.216403	-1.22527	15.4882	16.1901	16.9334	17.2243	18.7176	18.874	20.9522	20.9823	23.9631	28.0852	28.143	33.6254	34.2067	42.0821	44.3715	52.3402	64.939
	girls weight	10	24.1506	0.217283	-1.21785	15.5782	16.2877	17.0392	17.3334	18.8434	19.0016	21.1037	21.1342	24.1501	28.3217	28.3802	33.9291	34.5174	42.4871	44.8034	52.8628	65.5954
	girls weight	10.1	24.3373	0.218155	-1.20991	15.6671	16.3843	17.1441	17.4415	18.9686	19.1285	21.2547	21.2856	24.3368	28.5577	28.617	34.2311	34.8263	42.8865	45.2281	53.371	66.2204
	girls weight	10.2	24.5235	0.219018	-1.20148	15.7547	16.4798	17.248	17.5487	19.0929	19.2547	21.4052	21.4364	24.523	28.793	28.853	34.5313	35.1331	43.2798	45.6451	53.8643	66.8136
	girls weight	10.3	24.709	0.21987	-1.1926	15.841	16.574	17.3507	17.6547	19.2163	19.3799	21.5549	21.5865	24.7085	29.0273	29.088	34.8291	35.4373	43.6667	46.054	54.3421	67.3747
	girls weight	10.4	24.8936	0.220712	-1.1833	15.9258	16.6668	17.4521	17.7595	19.3385	19.504	21.7037	21.7356	24.8931	29.2603	29.3216	35.1243	35.7388	44.0467	46.4544	54.8042	67.9036
	girls weight	10.5	25.077	0.221543	-1.17361	16.0091	16.7581	17.552	17.8628	19.4595	19.6268	21.8513	21.8836	25.0766	29.4918	29.5537	35.4164	36.037	44.4194	46.8459	55.2502	68.4003
	girls weight	10.6	25.259	0.222363	-1.16355	16.0906	16.8478	17.6504	17.9647	19.5791	19.7483	21.9976	22.0302	25.2586	29.7214	29.784	35.7053	36.3317	44.7844	47.2281	55.6798	68.865
	girls weight	10.7	25.4395	0.223171	-1.15316	16.1704	16.9358	17.7472	18.0649	19.6971	19.8682	22.1424	22.1754	25.4391	29.9488	30.0121	35.9905	36.6225	45.1414	47.6007	56.0928	69.2981
	girls weight	10.8	25.6181	0.223967	-1.14246	16.2482	17.022	17.8422	18.1633	19.8134	19.9864	22.2855	22.3189	25.6178	30.174	30.2378	36.2718	36.9092	45.4902	47.9634	56.4891	69.7
	girls weight	10.9	25.7948	0.22475	-1.13148	16.3241	17.1062	17.9353	18.2599	19.928	20.1028	22.4268	22.4605	25.7945	30.3965	30.461	36.5488	37.1914	45.8303	48.3159	56.8686	70.0712
	girls weight	11	25.9693	0.22552	-1.12024	16.398	17.1884	18.0264	18.3545	20.0406	20.2172	22.5662	22.6003	25.969	30.6162	30.6813	36.8213	37.4688	46.1615	48.658	57.2312	70.4124
	girls weight	11.1	26.1415	0.226276	-1.10876	16.4697	17.2685	18.1154	18.4471	20.1511	20.3296	22.7034	22.7378	26.1412	30.8328	30.8984	37.089	37.7412	46.4836	48.9894	57.5768	70.7242
	girls weight	11.2	26.3111	0.227019	-1.09707	16.5393	17.3464	18.2023	18.5374	20.2594	20.4399	22.8384	22.8732	26.3108	31.046	31.1123	37.3516	38.0082	46.7962	49.31	57.9057	71.0077
	girls weight	11.3	26.4779	0.227748	-1.08518	16.6065	17.4221	18.2868	18.6255	20.3655	20.5478	22.971	23.0061	26.4777	31.2558	31.3226	37.6089	38.2697	47.0993	49.6195	58.2177	71.2634
	girls weight	11.4	26.6419	0.228463	-1.07312	16.6714	17.4954	18.3691	18.7112	20.4691	20.6533	23.101	23.1365	26.6417	31.4618	31.5292	37.8605	38.5254	47.3926	49.9179	58.5131	71.4925
	girls weight	11.5	26.8031	0.229163	-1.06089	16.7341	17.5665	18.4491	18.7947	20.5705	20.7565	23.2286	23.2644	26.8029	31.6642	31.732	38.1068	38.7754	47.6763	50.2053	58.7924	71.6963
	girls weight	11.6	26.9618	0.229848	-1.04852	16.7947	17.6355	18.527	18.8762	20.6697	20.8577	23.354	23.3902	26.9616	31.8632	31.9316	38.3479	39.0201	47.9511	50.4825	59.0566	71.8766
	girls weight	11.7	27.1182	0.230518	-1.03602	16.8535	17.7027	18.6031	18.9558	20.7672	20.9569	23.4775	23.514	27.118	32.0592	32.1281	38.5844	39.2598	48.2174	50.7501	59.3066	72.0353
	girls weight	11.8	27.2726	0.231172	-1.02339	16.9106	17.7682	18.6776	19.0337	20.863	21.0546	23.5992	23.6361	27.2725	32.2524	32.3218	38.8165	39.495	48.4758	51.0086	59.5434	72.1741
	girls weight	11.9	27.4252	0.231811	-1.01064	16.9662	17.8323	18.7507	19.1103	20.9574	21.1508	23.7195	23.7567	27.4252	32.4432	32.5131	39.0446	39.726	48.7268	51.2588	59.768	72.2948
	girls weight	12	27.5764	0.232435	-0.997791	17.0206	17.8951	18.8225	19.1856	21.0505	21.2458	23.8385	23.876	27.5764	32.6319	32.7022	39.2691	39.9533	48.9711	51.5012	59.9813	72.3991
	girls weight	12.1	27.7264	0.233042	-0.984845	17.0738	17.9569	18.8932	19.2599	21.1427	21.3399	23.9565	23.9944	27.7263	32.8187	32.8895	39.4903	40.1771	49.2091	51.7364	60.1842	72.4886
	girls weight	12.2	27.8753	0.233634	-0.971812	17.126	18.0177	18.9631	19.3333	21.2341	21.4331	24.0736	24.1119	27.8753	33.0039	33.0751	39.7087	40.3978	49.4414	51.965	60.3776	72.565
	girls weight	12.3	28.0235	0.234209	-0.958701	17.1775	18.0778	19.0324	19.4061	21.3248	21.5257	24.1902	24.2288	28.0235	33.1878	33.2594	39.9244	40.6157	49.6684	52.1876	60.5624	72.6297
	girls weight	12.4	28.1712	0.234768	-0.94552	17.2283	18.1373	19.101	19.4784	21.4152	21.6179	24.3064	24.3453	28.1711	33.3706	33.4427	40.1379	40.8313	49.8907	52.4048	60.7394	72.6842
	girls weight	12.5	28.3185	0.235311	-0.932279	17.2787	18.1964	19.1694	19.5503	21.5053	21.7099	24.4224	24.4616	28.3185	33.5527	33.6252	40.3495	41.0448	50.1089	52.6172	60.9095	72.7299
	girls weight	12.6	28.4657	0.235837	-0.918983	17.3287	18.2553	19.2376	19.6221	21.5953	21.8018	24.5383	24.5779	28.4657	33.7342	33.8071	40.5595	41.2566	50.3232	52.8252	61.0735	72.7682
	girls weight	12.7	28.6131	0.236347	-0.905641	17.3786	18.3141	19.3057	19.6939	21.6854	21.8938	24.6545	24.6944	28.6131	33.9154	33.9887	40.7682	41.4669	50.5344	53.0294	61.2322	72.8002
	girls weight	12.8	28.7608	0.236839	-0.89226	17.4284	18.3729	19.374	19.7658	21.7759	21.9861	24.771	24.8112	28.7608	34.0966	34.1702	40.9759	41.6762	50.7427	53.2304	61.3862	72.8273
	girls weight	12.9	28.909	0.237315	-0.878846	17.4783	18.4319	19.4425	19.838	21.8667	22.0789	24.8881	24.9287	28.909	34.2779	34.352	41.1829	41.8846	50.9487	53.4286	61.5364	72.8505
	girls weight	13	29.058	0.237774	-0.865407	17.5285	18.4912	19.5115	19.9107	21.9582	22.1723	25.0059	25.0468	29.0579	34.4597	34.5341	41.3895	42.0926	51.1528	53.6245	61.6835	72.8708
	girls weight	13.1	29.2078	0.238216	-0.851947	17.5791	18.551	19.581	19.984	22.0504	22.2664	25.1246	25.1659	29.2078	34.6421	34.7169	41.5961	42.3004	51.3554	53.8187	61.828	72.8893
	girls weight	13.2	29.3588	0.238641	-0.838474	17.6301	18.6114	19.6512	20.0581	22.1435	22.3615	25.2444	25.286	29.3588	34.8254	34.9005	41.8028	42.5083	51.557	54.0115	61.9707	72.9068
	girls weight	13.3	29.511	0.239049	-0.824993	17.6818	18.6726	19.7223	20.133	22.2377	22.4577	25.3654	25.4073	29.511	35.0097	35.0853	42.01	42.7166	51.758	54.2034	62.1121	72.9243
	girls weight	13.4	29.6648	0.239439	-0.811509	17.7342	18.7346	19.7944	20.2089	22.3331	22.555	25.4878	25.5301	29.6648	35.1954	35.2713	42.2179	42.9255	51.9587	54.3949	62.2528	72.9424
	girls weight	13.5	29.8201	0.239813	-0.798029	17.7874	18.7976	19.8675	20.286	22.4299	22.6538	25.6118	25.6544	29.8201	35.3825	35.4588	42.4268	43.1354	52.1595	54.5864	62.3935	72.9621
	girls weight	13.6	29.9773	0.240169	-0.784556	17.8417	18.8617	19.9419	20.3644	22.5281	22.754	25.7375	25.7804	29.9773	35.5714	35.648	42.637	43.3464	52.3609	54.7783	62.5346	72.9841
	girls weight	13.7	30.1365	0.240508	-0.771096	17.897	18.927	20.0176	20.4442	22.6279	22.8559	25.865	25.9083	30.1365	35.7622	35.8391	42.8486	43.5589	52.5631	54.971	62.6766	73.0088
	girls weight	13.8	30.2978	0.24083	-0.757653	17.9534	18.9935	20.0947	20.5253	22.7294	22.9594	25.9944	26.0381	30.2978	35.9549	36.0321	43.0619	43.7729	52.7664	55.1646	62.8199	73.0368
	girls weight	13.9	30.4608	0.241136	-0.744232	18.0108	19.0612	20.1731	20.6078	22.8325	23.0645	26.1255	26.1696	30.4608	36.1493	36.2269	43.2764	43.9883	52.9705	55.3591	62.9642	73.068
	girls weight	14	30.6256	0.241424	-0.730837	18.0692	19.1299	20.2526	20.6915	22.9369	23.1711	26.2583	26.3027	30.6256	36.3454	36.4233	43.4922	44.2047	53.1752	55.5541	63.1096	73.1022
	girls weight	14.1	30.7919	0.241697	-0.717472	18.1283	19.1995	20.3332	20.7763	23.0425	23.2788	26.3925	26.4372	30.7919	36.5427	36.621	43.7089	44.4221	53.3804	55.7496	63.2557	73.1392
	girls weight	14.2	30.9595	0.241954	-0.704141	18.1882	19.27	20.4147	20.862	23.1493	23.3878	26.5279	26.573	30.9595	36.7413	36.8199	43.9263	44.6401	53.5859	55.9453	63.4024	73.179
	girls weight	14.3	31.1282	0.242196	-0.690848	18.2486	19.3411	20.497	20.9486	23.2572	23.4977	26.6645	26.71	31.1282	36.9408	37.0197	44.1442	44.8586	53.7914	56.1411	63.5496	73.2213
	girls weight	14.4	31.298	0.242423	-0.677596	18.3095	19.4129	20.58	21.0359	23.3658	23.6085	26.8022	26.848	31.298	37.1411	37.2203	44.3625	45.0774	53.9968	56.3367	63.697	73.266
	girls weight	14.5	31.4686	0.242635	-0.664388	18.3709	19.4852	20.6635	21.1239	23.4753	23.7202	26.9406	26.9868	31.4686	37.3419	37.4215	44.5809	45.2963	54.2018	56.532	63.8447	73.3128
	girls weight	14.6	31.6399	0.242833	-0.651228	18.4326	19.5578	20.7476	21.2123	23.5854	23.8324	27.0798	27.1264	31.6399	37.5432	37.623	44.7992	45.515	54.4064	56.7268	63.9922	73.3617
	girls weight	14.7	31.8116	0.243017	-0.638119	18.4945	19.6308	20.8321	21.3012	23.696	23.9452	27.2196	27.2665	31.8116	37.7447	37.8248	45.0172	45.7334	54.6103	56.9209	64.1396	73.4124
	girls weight	14.8	31.9838	0.243187	-0.625065	18.5565	19.704	20.9169	21.3904	23.807	24.0584	27.3598	27.4071	31.9838	37.9462	38.0267	45.2348	45.9514	54.8133	57.1142	64.2866	73.4647
	girls weight	14.9	32.1561	0.243344	-0.612067	18.6187	19.7774	21.0018	21.4798	23.9183	24.1719	27.5004	27.548	32.1561	38.1476	38.2284	45.4518	46.1686	55.0153	57.3065	64.4331	73.5183
	girls weight	15	32.3285	0.243488	-0.599128	18.6808	19.8508	21.0869	21.5694	24.0298	24.2856	27.6412	27.6892	32.3285	38.3487	38.4298	45.6679	46.385	55.2161	57.4975	64.5788	73.5731
	girls weight	15.1	32.5008	0.243618	-0.586252	18.7428	19.9242	21.172	21.659	24.1414	24.3994	27.782	27.8304	32.5008	38.5493	38.6307	45.883	46.6003	55.4155	57.6872	64.7237	73.629
	girls weight	15.2	32.6729	0.243737	-0.573441	18.8047	19.9975	21.257	21.7485	24.253	24.5132	27.9228	27.9715	32.6729	38.7494	38.831	46.097	46.8144	55.6133	57.8753	64.8675	73.6855
	girls weight	15.3	32.8446	0.243843	-0.560697	18.8663	20.0705	21.3419	21.8379	24.3645	24.6269	28.0634	28.1125	32.8446	38.9486	39.0305	46.3096	47.0272	55.8094	58.0617	65.01	73.7426
	girls weight	15.4	33.0158	0.243937	-0.548022	18.9277	20.1433	21.4266	21.927	24.4758	24.7403	28.2037	28.2532	33.0158	39.1468	39.229	46.5207	47.2383	56.0036	58.2463	65.1512	73.8001
	girls weight	15.5	33.1864	0.24402	-0.535419	18.9886	20.2158	21.5109	22.0159	24.5867	24.8535	28.3436	28.3934	33.1864	39.344	39.4264	46.7302	47.4478	56.1957	58.4288	65.2908	73.8577
	girls weight	15.6	33.3561	0.244091	-0.52289	19.0491	20.2878	21.5948	22.1043	24.6972	24.9662	28.483	28.5332	33.3561	39.5399	39.6226	46.9378	47.6553	56.3856	58.6092	65.4287	73.9151
	girls weight	15.7	33.5249	0.244151	-0.510436	19.1091	20.3594	21.6782	22.1923	24.8072	25.0784	28.6218	28.6723	33.5249	39.7344	39.8173	47.1434	47.8608	56.5732	58.7872	65.5647	73.9723
	girls weight	15.8	33.6927	0.2442	-0.498061	19.1685	20.4304	21.7611	22.2797	24.9166	25.19	28.7598	28.8107	33.6927	39.9274	40.0105	47.3468	48.0641	56.7582	58.9626	65.6986	74.029
	girls weight	15.9	33.8593	0.244239	-0.485765	19.2273	20.5008	21.8433	22.3665	25.0254	25.3009	28.897	28.9482	33.8593	40.1186	40.202	47.548	48.2651	56.9406	59.1355	65.8303	74.0849
	girls weight	16	34.0246	0.244267	-0.47355	19.2854	20.5704	21.9249	22.4525	25.1333	25.411	29.0332	29.0847	34.0246	40.308	40.3916	47.7466	48.4635	57.1201	59.3055	65.9596	74.1399
	girls weight	16.1	34.1884	0.244285	-0.461418	19.3427	20.6394	22.0056	22.5378	25.2404	25.5202	29.1683	29.2202	34.1884	40.4954	40.5792	47.9427	48.6593	57.2966	59.4725	66.0864	74.1938
	girls weight	16.2	34.3507	0.244293	-0.449371	19.3992	20.7074	22.0855	22.6222	25.3465	25.6284	29.3023	29.3545	34.3507	40.6806	40.7646	48.136	48.8522	57.4699	59.6364	66.2104	74.2463
	girls weight	16.3	34.5114	0.244291	-0.43741	19.4549	20.7747	22.1646	22.7057	25.4516	25.7356	29.435	29.4875	34.5114	40.8637	40.9479	48.3265	49.0423	57.6401	59.7971	66.3317	74.2973
	girls weight	16.4	34.6702	0.24428	-0.425537	19.5097	20.8409	22.2426	22.7881	25.5555	25.8417	29.5663	29.6191	34.6702	41.0443	41.1287	48.5138	49.2292	57.8068	59.9544	66.4498	74.3465
	girls weight	16.5	34.8271	0.24426	-0.413753	19.5635	20.9062	22.3196	22.8696	25.6583	25.9466	29.6962	29.7494	34.8271	41.2224	41.307	48.6981	49.413	57.97	60.1082	66.5649	74.3939
	girls weight	16.6	34.9821	0.244231	-0.402057	19.6163	20.9705	22.3955	22.9499	25.7599	26.0502	29.8245	29.878	34.9821	41.398	41.4827	48.8792	49.5936	58.1296	60.2584	66.6768	74.4393
	girls weight	16.7	35.1352	0.244194	-0.390449	19.6681	21.0337	22.4704	23.0292	25.8602	26.1526	29.9514	30.0052	35.1352	41.571	41.6559	49.0571	49.7709	58.2858	60.4052	66.7856	74.4828
	girls weight	16.8	35.2864	0.244148	-0.378927	19.719	21.096	22.5442	23.1074	25.9593	26.2538	30.0768	30.131	35.2864	41.7416	41.8267	49.232	49.9451	58.4385	60.5487	66.8914	74.5245
	girls weight	16.9	35.4357	0.244094	-0.367489	19.7689	21.1573	22.617	23.1845	26.0573	26.3538	30.2008	30.2553	35.4357	41.9097	41.9949	49.4038	50.1163	58.588	60.6888	66.9944	74.5644
	girls weight	17	35.5831	0.244033	-0.356135	19.8179	21.2176	22.6888	23.2607	26.1541	26.4526	30.3233	30.3781	35.5831	42.0754	42.1608	49.5727	50.2845	58.7342	60.8258	67.0945	74.6026
	girls weight	17.1	35.7287	0.243964	-0.344862	19.866	21.277	22.7596	23.3358	26.2497	26.5502	30.4445	30.4995	35.7287	42.2387	42.3243	49.7387	50.4497	58.8773	60.9596	67.1919	74.6391
	girls weight	17.2	35.8726	0.243888	-0.33367	19.9131	21.3354	22.8294	23.4099	26.3442	26.6467	30.5642	30.6195	35.8726	42.3997	42.4854	49.9018	50.612	59.0173	61.0905	67.2866	74.6741
	girls weight	17.3	36.0146	0.243806	-0.322558	19.9594	21.3929	22.8982	23.4829	26.4376	26.742	30.6825	30.7381	36.0146	42.5584	42.6442	50.0621	50.7715	59.1543	61.2183	67.3787	74.7075
	girls weight	17.4	36.1548	0.243717	-0.311524	20.0048	21.4494	22.9661	23.555	26.5298	26.8362	30.7994	30.8554	36.1548	42.7148	42.8007	50.2196	50.9282	59.2883	61.3433	67.4683	74.7393
	girls weight	17.5	36.2933	0.243622	-0.300566	20.0492	21.5051	23.033	23.6262	26.6209	26.9292	30.915	30.9712	36.2933	42.8689	42.9549	50.3744	51.0821	59.4195	61.4653	67.5555	74.7697
	girls weight	17.6	36.4301	0.243522	-0.289685	20.0929	21.5598	23.0989	23.6963	26.711	27.0212	31.0292	31.0857	36.4301	43.0208	43.107	50.5266	51.2334	59.5479	61.5848	67.6403	74.7988
	girls weight	17.7	36.5652	0.243415	-0.278879	20.1356	21.6137	23.1639	23.7655	26.7999	27.112	31.1422	31.1989	36.5652	43.1706	43.2568	50.6762	51.382	59.6735	61.7015	67.7229	74.8265
	girls weight	17.8	36.6985	0.243304	-0.268146	20.1775	21.6666	23.228	23.8337	26.8878	27.2017	31.2537	31.3107	36.6985	43.3181	43.4044	50.8232	51.528	59.7964	61.8155	67.803	74.8528
	girls weight	17.9	36.8302	0.243187	-0.257485	20.2186	21.7188	23.2912	23.9011	26.9746	27.2904	31.364	31.4213	36.8302	43.4636	43.55	50.9677	51.6716	59.9168	61.927	67.8812	74.878
	girls weight	18	36.9603	0.243065	-0.246896	20.2588	21.77	23.3535	23.9675	27.0604	27.378	31.473	31.5306	36.9603	43.6071	43.6935	51.1098	51.8126	60.0347	62.0361	67.9572	74.9019
	girls weight	18.1	37.0887	0.242939	-0.236378	20.2982	21.8204	23.4148	24.0329	27.1451	27.4646	31.5807	31.6386	37.0887	43.7484	43.8349	51.2494	51.9512	60.15	62.1427	68.0311	74.9246
	girls weight	18.2	37.2156	0.242809	-0.225928	20.3368	21.8699	23.4753	24.0975	27.2288	27.5501	31.6872	31.7453	37.2156	43.8877	43.9743	51.3867	52.0874	60.2629	62.2469	68.103	74.9462
	girls weight	18.3	37.3406	0.242674	-0.215547	20.3745	21.9185	23.5348	24.1611	27.3113	27.6345	31.7922	31.8506	37.3406	44.0248	44.1115	51.5213	52.221	60.3731	62.3485	68.1726	74.9662
	girls weight	18.4	37.4645	0.242535	-0.205234	20.4116	21.9665	23.5937	24.224	27.3932	27.7181	31.8964	31.955	37.4645	44.1604	44.2472	51.6543	52.3528	60.4817	62.4485	68.2411	74.986
	girls weight	18.5	37.5867	0.242393	-0.194987	20.4478	22.0136	23.6515	24.2859	27.4738	27.8005	31.9992	32.058	37.5867	44.2938	44.3806	51.7846	52.4821	60.5876	62.546	68.3073	75.0043
	girls weight	18.6	37.7073	0.242247	-0.184805	20.4832	22.0598	23.7086	24.3469	27.5535	27.882	32.1007	32.1598	37.7073	44.4253	44.5122	51.9128	52.6091	60.6913	62.6413	68.3718	75.0216
	girls weight	18.7	37.8264	0.242097	-0.174687	20.5178	22.1053	23.7648	24.4071	27.6323	27.9625	32.2011	32.2605	37.8264	44.555	44.6419	52.0389	52.7341	60.7929	62.7346	68.4345	75.0381
	girls weight	18.8	37.9438	0.241945	-0.164634	20.5516	22.1498	23.82	24.4663	27.7099	28.0418	32.3001	32.3597	37.9438	44.6826	44.7696	52.1626	52.8566	60.892	62.8254	68.4952	75.0531
	girls weight	18.9	38.0597	0.241789	-0.154643	20.5846	22.1936	23.8744	24.5247	27.7865	28.1201	32.3979	32.4578	38.0597	44.8083	44.8953	52.2841	52.9769	60.989	62.9142	68.5542	75.0672
	girls weight	19	38.1747	0.241631	-0.144713	20.617	22.2368	23.9282	24.5825	27.8625	28.1979	32.495	32.5551	38.1747	44.9327	45.0198	52.4042	53.0959	61.0848	63.0018	68.6124	75.0813
	girls weight	19.1	38.2881	0.24147	-0.134845	20.6488	22.2792	23.9813	24.6394	27.9376	28.2747	32.5909	32.6512	38.2881	45.0554	45.1425	52.5223	53.2128	61.1786	63.0875	68.6691	75.0945
	girls weight	19.2	38.3998	0.241307	-0.125036	20.6796	22.3207	24.0333	24.6954	28.0115	28.3502	32.6854	32.7459	38.3998	45.1759	45.2631	52.638	53.3272	61.2699	63.1708	68.7236	75.1063
	girls weight	19.3	38.5105	0.241141	-0.115287	20.7098	22.3616	24.0847	24.7507	28.0847	28.4251	32.779	32.8398	38.5105	45.2951	45.3823	52.7522	53.4402	61.3598	63.2528	68.7772	75.1178
	girls weight	19.4	38.6196	0.240974	-0.105596	20.7392	22.4017	24.1353	24.8051	28.1569	28.499	32.8714	32.9324	38.6196	45.4125	45.4996	52.8642	53.551	61.4476	63.3328	68.829	75.1283
	girls weight	19.5	38.7271	0.240804	-0.0959632	20.7678	22.4409	24.1849	24.8586	28.228	28.5717	32.9626	33.0238	38.7271	45.5279	45.6151	52.9742	53.6597	61.5334	63.4107	68.8792	75.1377
	girls weight	19.6	38.8333	0.240633	-0.0863868	20.7957	22.4793	24.2338	24.9113	28.2982	28.6436	33.0526	33.114	38.8333	45.6417	45.7289	53.0823	53.7665	61.6173	63.4869	68.9279	75.1463
	girls weight	19.7	38.9386	0.24046	-0.0768665	20.8231	22.5173	24.2822	24.9635	28.3679	28.7149	33.142	33.2036	38.9386	45.7544	45.8416	53.1892	53.8723	61.7003	63.5622	68.9762	75.1551
	girls weight	19.8	39.0424	0.240285	-0.0674015	20.8497	22.5545	24.3297	25.0148	28.4366	28.7852	33.2301	33.292	39.0424	45.8653	45.9526	53.2942	53.9759	61.7813	63.6357	69.0229	75.1629
	girls weight	19.9	39.145	0.240109	-0.057991	20.8756	22.591	24.3765	25.0654	28.5045	28.8547	33.3173	33.3794	39.145	45.9748	46.0621	53.3975	54.0781	61.8609	63.7077	69.0685	75.1702
	girls weight	20	39.2463	0.239932	-0.0486342	20.9009	22.6268	24.4226	25.1152	28.5715	28.9233	33.4035	33.4657	39.2463	46.0827	46.17	53.4991	54.1784	61.9388	63.7781	69.1128	75.1768
	girls weight	20.1	39.3464	0.239754	-0.0393303	20.9254	22.6618	24.4679	25.1643	28.6377	28.9911	33.4886	33.551	39.3464	46.1891	46.2764	53.5991	54.2771	62.0151	63.847	69.1559	75.1828
	girls weight	20.2	39.4451	0.239574	-0.0300786	20.9493	22.6962	24.5124	25.2126	28.703	29.0579	33.5726	33.6353	39.4451	46.2939	46.3812	53.6973	54.374	62.0897	63.9144	69.1977	75.188
	girls weight	20.3	39.5428	0.239394	-0.0208783	20.9726	22.7299	24.5564	25.2604	28.7676	29.1241	33.6558	33.7187	39.5428	46.3975	46.4848	53.7942	54.4697	62.1633	63.9807	69.2388	75.1932
	girls weight	20.4	39.6397	0.239213	-0.0117286	20.9954	22.7633	24.5999	25.3076	28.8317	29.1898	33.7384	33.8015	39.6397	46.5002	46.5874	53.8901	54.5643	62.2359	64.0461	69.2794	75.1984
	girls weight	20.5	39.7353	0.23903	-0.0026289	21.0176	22.7959	24.6427	25.3541	28.8949	29.2545	33.82	33.8832	39.7353	46.6012	46.6885	53.9843	54.6572	62.3069	64.1101	69.3187	75.2028
	girls weight	20.6	39.8299	0.238847	0.00642157	21.0392	22.8279	24.6849	25.3999	28.9575	29.3186	33.9007	33.9641	39.8299	46.7011	46.7884	54.0772	54.7488	62.3768	64.1729	69.3573	75.2071
	girls weight	20.7	39.9233	0.238663	0.0154235	21.0601	22.8592	24.7263	25.4451	29.0192	29.3819	33.9804	34.0441	39.9233	46.7996	46.8868	54.1686	54.8389	62.4453	64.2344	69.3947	75.2106
	girls weight	20.8	40.0158	0.238479	0.0243776	21.0805	22.8901	24.7672	25.4897	29.0804	29.4445	34.0594	34.1233	40.0158	46.897	46.9842	54.2588	54.9278	62.5127	64.2949	69.4315	75.2141
	girls weight	20.9	40.1076	0.238294	0.0332845	21.1006	22.9205	24.8078	25.5339	29.1411	29.5067	34.1379	34.2019	40.1076	46.9936	47.0808	54.3482	55.016	62.5795	64.355	69.4682	75.218
	girls weight	21	40.1985	0.238109	0.0421449	21.1201	22.9505	24.8478	25.5776	29.2012	29.5683	34.2156	34.2799	40.1985	47.0891	47.1763	54.4364	55.103	62.6454	64.4141	69.5042	75.2217
	girls weight	21.1	40.2885	0.237923	0.0509594	21.139	22.9799	24.8873	25.6207	29.2606	29.6292	34.2926	34.357	40.2885	47.1834	47.2706	54.5234	55.1887	62.7101	64.4721	69.5394	75.2251
	girls weight	21.2	40.3776	0.237736	0.0597286	21.1575	23.0088	24.9262	25.6633	29.3195	29.6896	34.3689	34.4335	40.3776	47.2768	47.364	54.6095	55.2735	62.774	64.5294	69.5742	75.2285
	girls weight	21.3	40.4658	0.23755	0.0684533	21.1755	23.0372	24.9646	25.7053	29.3778	29.7493	34.4444	34.5092	40.4658	47.3691	47.4563	54.6943	55.3571	62.8369	64.5857	69.6083	75.2317
	girls weight	21.4	40.5533	0.237363	0.0771339	21.1931	23.0652	25.0026	25.747	29.4356	29.8087	34.5194	34.5844	40.5533	47.4607	47.5478	54.7784	55.4399	62.8992	64.6416	69.6422	75.2352
	girls weight	21.5	40.6401	0.237176	0.0857712	21.2102	23.0927	25.0402	25.7882	29.493	29.8675	34.5938	34.6589	40.6401	47.5513	47.6385	54.8616	55.5219	62.9608	64.6968	69.6757	75.2387
	girls weight	21.6	40.7261	0.236989	0.0943656	21.2269	23.1199	25.0774	25.829	29.5498	29.9257	34.6676	34.7329	40.7261	47.6411	47.7282	54.9439	55.6029	63.0217	64.7513	69.7088	75.2423
	girls weight	21.7	40.8114	0.236802	0.102918	21.2432	23.1466	25.114	25.8693	29.6062	29.9835	34.7408	34.8063	40.8114	47.7301	47.8172	55.0253	55.6831	63.0818	64.8052	69.7415	75.246
	girls weight	21.8	40.8961	0.236615	0.111428	21.259	23.1728	25.1503	25.9092	29.6621	30.0409	34.8134	34.8791	40.8961	47.8182	47.9053	55.1059	55.7625	63.1413	64.8585	69.774	75.2498
	girls weight	21.9	40.9802	0.236428	0.119898	21.2746	23.1988	25.1863	25.9488	29.7176	30.0979	34.8857	34.9515	40.9802	47.9058	47.9929	55.186	55.8414	63.2005	64.9116	69.8065	75.2541
	girls weight	22	41.0636	0.236241	0.128327	21.2897	23.2244	25.2219	25.9879	29.7727	30.1544	34.9574	35.0234	41.0636	47.9926	48.0796	55.2653	55.9194	63.259	64.9641	69.8386	75.2585
	girls weight	22.1	41.1465	0.236054	0.136716	21.3044	23.2496	25.2571	26.0267	29.8274	30.2105	35.0286	35.0948	41.1465	48.0787	48.1657	55.3439	55.9968	63.3171	65.0162	69.8706	75.2631
	girls weight	22.2	41.2288	0.235867	0.145065	21.3188	23.2745	25.2919	26.0652	29.8817	30.2663	35.0993	35.1657	41.2288	48.1642	48.2511	55.4218	56.0735	63.3747	65.0679	69.9026	75.2681
	girls weight	22.3	41.3105	0.235681	0.153376	21.3328	23.299	25.3264	26.1033	29.9357	30.3216	35.1696	35.2362	41.3105	48.249	48.3359	55.4992	56.1497	63.4319	65.1192	69.9343	75.2733
	girls weight	22.4	41.3917	0.235495	0.161648	21.3464	23.3231	25.3606	26.1411	29.9893	30.3766	35.2395	35.3062	41.3917	48.3332	48.4201	55.5759	56.2253	63.4887	65.1703	69.9661	75.2788
	girls weight	22.5	41.4725	0.235309	0.169882	21.3598	23.347	25.3945	26.1786	30.0426	30.4313	35.309	35.3759	41.4725	48.417	48.5039	55.6522	56.3004	63.5452	65.2211	69.9979	75.2849
	girls weight	22.6	41.553	0.235124	0.178079	21.3729	23.3707	25.4282	26.2159	30.0956	30.4857	35.3783	35.4453	41.553	48.5003	48.5872	55.7282	56.3752	63.6016	65.2719	70.0299	75.2915
	girls weight	22.7	41.6328	0.234939	0.186238	21.3856	23.394	25.4615	26.2528	30.1483	30.5398	35.447	35.5142	41.6328	48.583	48.6698	55.8035	56.4493	63.6576	65.3223	70.0617	75.2983
	girls weight	22.8	41.7122	0.234755	0.194361	21.398	23.417	25.4945	26.2894	30.2006	30.5936	35.5154	35.5828	41.7122	48.6652	48.752	55.8784	56.5231	63.7133	65.3725	70.0936	75.3056
	girls weight	22.9	41.7915	0.234571	0.202449	21.4102	23.4398	25.5274	26.3259	30.2529	30.6472	35.5837	35.6512	41.7915	48.7472	48.834	55.9531	56.5967	63.7691	65.4229	70.126	75.3138
	girls weight	23	41.8705	0.234388	0.210503	21.4221	23.4624	25.5601	26.3622	30.305	30.7007	35.6518	35.7195	41.8705	48.8291	48.9158	56.0278	56.6703	63.8251	65.4736	70.1589	75.3228
	boys height	0	50.7343	0.0489054	1.63306	43.8138	44.7342	45.6057	45.9215	47.3542	47.4883	49.0429	49.0627	50.7343	52.3718	52.3908	53.8538	53.9774	55.2737	55.5534	56.3146	57.1016
	boys height	0.1	55.1079	0.0474135	1.63306	47.831	48.7974	49.713	50.0447	51.5509	51.6919	53.3273	53.3482	55.1079	56.8328	56.8529	58.3948	58.5252	59.8921	60.1871	60.9901	61.8204
	boys height	0.2	59.0226	0.0462968	1.63306	51.4208	52.4293	53.385	53.7314	55.3045	55.4518	57.1609	57.1827	59.0226	60.8269	60.8479	62.4616	62.598	64.0289	64.3378	65.1788	66.0484
	boys height	0.3	62.4038	0.0454991	1.63306	54.5112	55.5575	56.5493	56.9088	58.5418	58.6948	60.4697	60.4923	62.4038	64.2789	64.3007	65.9782	66.12	67.608	67.9292	68.8038	69.7084
	boys height	0.4	65.2613	0.0449505	1.63306	57.1113	58.1911	59.2149	59.586	61.2722	61.4302	63.2633	63.2867	65.2613	67.1989	67.2214	68.9551	69.1017	70.6398	70.9719	71.8761	72.8114
	boys height	0.5	67.6688	0.0445782	1.63306	59.2912	60.4008	61.4529	61.8344	63.5675	63.7299	65.6144	65.6385	67.6688	69.6614	69.6845	71.4677	71.6185	73.2006	73.5423	74.4725	75.4347
	boys height	0.6	69.7073	0.0443299	1.63306	61.1275	62.2636	63.3409	63.7315	65.5064	65.6727	67.6029	67.6275	69.7073	71.7485	71.7723	73.5991	73.7536	75.3747	75.7248	76.6779	77.664
	boys height	0.7	71.4637	0.0441675	1.63306	62.7013	63.8615	64.9616	65.3605	67.1731	67.3429	69.3143	69.3394	71.4637	73.5488	73.573	75.4393	75.5971	77.2532	77.6108	78.5846	79.592
	boys height	0.8	73.0161	0.0440641	1.63306	64.0852	65.2675	66.3887	66.7953	68.6427	68.8158	70.8251	70.8508	73.0161	75.1415	75.1662	77.0686	77.2295	78.9178	79.2824	80.2751	81.3021
	boys height	0.9	74.4316	0.0439991	1.63306	65.3416	66.5449	67.686	68.0998	69.9801	70.1563	72.2015	72.2276	74.4316	76.595	76.6202	78.5567	78.7205	80.439	80.8102	81.8207	82.8662
	boys height	1	75.7712	0.0439572	1.63306	66.5268	67.7505	68.911	69.3318	71.244	71.4232	73.5031	73.5297	75.7712	77.9715	77.9971	79.9666	80.1332	81.8811	82.2586	83.2864	84.3497
	boys height	1.1	77.0682	0.0439277	1.63306	67.6721	68.9159	70.0954	70.5231	72.4667	72.6488	74.7629	74.7898	77.0682	79.3047	79.3307	81.3326	81.5019	83.2786	83.6623	84.707	85.7879
	boys height	1.2	78.3056	0.0439037	1.63306	68.7642	70.0271	71.2248	71.6592	73.6328	73.8178	75.9646	75.992	78.3056	80.5768	80.6032	82.6362	82.8081	84.6124	85.002	86.063	87.1606
	boys height	1.3	79.4617	0.0438802	1.63306	69.7847	71.0656	72.2803	72.7208	74.7225	74.9101	77.0873	77.1151	79.4617	81.7652	81.7919	83.8539	84.0282	85.8582	86.2534	87.3295	88.4428
	boys height	1.4	80.522	0.0438543	1.63306	70.7219	72.0191	73.2492	73.6953	75.7224	75.9124	78.1174	78.1455	80.522	82.8548	82.8819	84.9702	85.1468	87.0001	87.4003	88.4902	89.6177
	boys height	1.5	81.497	0.0438283	1.63306	71.5845	72.8965	74.1407	74.5919	76.6423	76.8345	79.0648	79.0933	81.497	83.8567	83.8842	85.9965	86.1751	88.0498	88.4547	89.5571	90.6977
	boys height	1.6	82.4092	0.0438071	1.63306	72.3907	73.7167	74.9742	75.4302	77.5026	77.6967	79.9509	79.9797	82.4092	84.7942	84.8219	86.9568	87.1374	89.0322	89.4414	90.5556	91.7084
	boys height	1.7	83.277	0.0437943	1.63306	73.1562	74.4957	75.766	76.2267	78.3202	78.5164	80.7936	80.8227	83.277	85.6864	85.7144	87.8712	88.0536	89.9679	90.3812	91.5069	92.6715
	boys height	1.8	84.1154	0.0437926	1.63306	73.8931	75.246	76.5291	76.9944	79.1089	79.307	81.6071	81.6365	84.1154	86.549	86.5773	88.7557	88.9399	90.8734	91.2909	92.4279	93.6041
	boys height	1.9	84.9318	0.0438049	1.63306	74.6072	75.9737	77.2696	77.7396	79.8752	80.0753	82.3984	82.4281	84.9318	87.3896	87.4182	89.6184	89.8045	91.7572	92.1789	93.3272	94.5152
	boys height	2	85.7291	0.0438338	1.63306	75.3004	76.6807	77.9897	78.4644	80.6216	80.8238	83.1702	83.2002	85.7291	88.2116	88.2405	90.4628	90.6507	92.623	93.0489	94.2087	95.4087
	boys height	2.1	86.5098	0.0438814	1.63306	75.9742	77.3688	78.6913	79.1708	81.3501	81.5543	83.9248	83.9551	86.5098	89.0177	89.0468	91.2917	91.4816	93.4739	93.9041	95.0757	96.2878
	boys height	2.2	87.2761	0.043949	1.63306	76.6301	78.0394	79.3758	79.8604	82.0625	82.2689	84.6641	84.6947	87.2761	89.81	89.8395	92.1076	92.2995	94.3124	94.7471	95.9308	97.1554
	boys height	2.3	88.0297	0.0440373	1.63306	77.2693	78.6938	80.0446	80.5345	82.7604	82.9689	85.3899	85.4208	88.0297	90.5906	90.6204	92.9126	93.1065	95.1407	95.58	96.7762	98.0137
	boys height	2.4	88.7715	0.0441447	1.63306	77.8928	79.3331	80.6989	81.1941	83.4445	83.6554	86.1028	86.1341	88.7715	91.3602	91.3903	93.7074	93.9033	95.9595	96.4035	97.6126	98.8634
	boys height	2.5	89.502	0.0442689	1.63306	78.5016	79.9582	81.3394	81.8402	84.1158	84.329	86.8037	86.8353	89.502	92.1193	92.1497	94.4922	94.6903	96.769	97.2179	98.4402	99.7046
	boys height	2.6	90.2217	0.0444078	1.63306	79.0965	80.5698	81.9668	82.4733	84.7748	84.9904	87.4931	87.5251	90.2217	92.8682	92.899	95.2676	95.4679	97.5696	98.0234	99.2592	100.537
	boys height	2.7	90.931	0.0445598	1.63306	79.6783	81.1687	82.5818	83.0942	85.4221	85.6402	88.1714	88.2038	90.931	93.6074	93.6385	96.0336	96.2362	98.3614	98.8203	100.07	101.362
	boys height	2.8	91.6304	0.0447233	1.63306	80.2476	81.7555	83.1851	83.7034	86.0583	86.2789	88.8393	88.872	91.6304	94.3371	94.3686	96.7908	96.9956	99.1447	99.6088	100.872	102.179
	boys height	2.9	92.3203	0.0448969	1.63306	80.8054	82.331	83.7774	84.3017	86.684	86.9072	89.4972	89.5302	92.3203	95.058	95.0898	97.5394	97.7466	99.9199	100.389	101.667	102.988
	boys height	3	93.0017	0.045079	1.63306	81.3526	82.8963	84.3597	84.8902	87.3003	87.5261	90.1461	90.1795	93.0017	95.7706	95.8028	98.2803	98.4898	100.688	101.162	102.454	103.791
	boys height	3.1	93.6753	0.045268	1.63306	81.8905	83.4524	84.933	85.4698	87.9081	88.1365	90.7868	90.8207	93.6753	96.4759	96.5085	99.0141	99.2259	101.449	101.929	103.235	104.587
	boys height	3.2	94.342	0.0454627	1.63306	82.4199	84.0003	85.4984	86.0414	88.5082	88.7392	91.4203	91.4545	94.342	97.1745	97.2074	99.7414	99.9557	102.203	102.689	104.01	105.376
	boys height	3.3	95.0022	0.0456619	1.63306	82.9417	84.5408	86.0564	86.6058	89.1013	89.335	92.0471	92.0817	95.0022	97.8669	97.9002	100.463	100.68	102.953	103.443	104.779	106.161
	boys height	3.4	95.6567	0.0458646	1.63306	83.4568	85.0746	86.608	87.1638	89.6882	89.9246	92.6678	92.7029	95.6567	98.5538	98.5875	101.179	101.398	103.696	104.193	105.543	106.941
	boys height	3.5	96.306	0.0460699	1.63306	83.9658	85.6025	87.1537	87.716	90.2695	90.5087	93.2832	93.3186	96.306	99.2357	99.2698	101.89	102.112	104.436	104.937	106.303	107.716
	boys height	3.6	96.95	0.0462772	1.63306	84.4688	86.1246	87.6937	88.2625	90.8453	91.0871	93.8932	93.929	96.95	99.9125	99.9469	102.596	102.82	105.17	105.677	107.058	108.486
	boys height	3.7	97.5878	0.0464862	1.63306	84.9652	86.6401	88.2272	88.8025	91.4146	91.6592	94.4969	94.5331	97.5878	100.583	100.618	103.297	103.523	105.898	106.411	107.807	109.25
	boys height	3.8	98.2188	0.0466967	1.63306	85.4543	87.1484	88.7535	89.3353	91.9769	92.2243	95.0936	95.1303	98.2188	101.247	101.282	103.99	104.219	106.62	107.138	108.549	110.008
	boys height	3.9	98.8421	0.0469085	1.63306	85.9357	87.6489	89.2722	89.8604	92.5315	92.7816	95.6827	95.7197	98.8421	101.903	101.939	104.676	104.907	107.334	107.858	109.284	110.758
	boys height	4	99.4572	0.0471214	1.63306	86.4087	88.1412	89.7825	90.3773	93.0779	93.3307	96.2636	96.301	99.4572	102.551	102.587	105.353	105.587	108.04	108.569	110.01	111.5
	boys height	4.1	100.063	0.0473352	1.63306	86.8731	88.6247	90.2842	90.8855	93.6155	93.8711	96.8356	96.8735	100.063	103.19	103.227	106.022	106.258	108.736	109.271	110.727	112.232
	boys height	4.2	100.66	0.0475498	1.63306	87.3284	89.0992	90.7767	91.3846	94.144	94.4024	97.3985	97.4368	100.66	103.82	103.857	106.681	106.92	109.424	109.964	111.435	112.956
	boys height	4.3	101.248	0.0477651	1.63306	87.7743	89.5643	91.2598	91.8742	94.663	94.9241	97.9518	97.9904	101.248	104.44	104.477	107.331	107.572	110.101	110.647	112.133	113.669
	boys height	4.4	101.826	0.0479809	1.63306	88.2113	90.0204	91.7339	92.3548	95.1729	95.4367	98.4959	98.5349	101.826	105.051	105.088	107.971	108.214	110.769	111.32	112.821	114.372
	boys height	4.5	102.397	0.0481971	1.63306	88.641	90.4692	92.2007	92.8281	95.6755	95.942	99.0327	99.0721	102.397	105.654	105.692	108.603	108.849	111.429	111.986	113.501	115.068
	boys height	4.6	102.962	0.0484136	1.63306	89.0652	90.9126	92.6621	93.2959	96.1726	96.4419	99.564	99.6039	102.962	106.252	106.29	109.23	109.479	112.084	112.646	114.176	115.758
	boys height	4.7	103.523	0.0486303	1.63306	89.4854	91.352	93.1196	93.7599	96.666	96.938	100.092	100.132	103.523	106.846	106.885	109.854	110.105	112.735	113.303	114.848	116.445
	boys height	4.8	104.083	0.0488471	1.63306	89.9032	91.7891	93.5747	94.2216	97.1572	97.4319	100.617	100.658	104.083	107.438	107.477	110.475	110.729	113.385	113.958	115.518	117.131
	boys height	4.9	104.642	0.0490639	1.63306	90.3197	92.2249	94.0288	94.6823	97.6475	97.925	101.142	101.183	104.642	108.03	108.07	111.097	111.353	114.035	114.613	116.188	117.816
	boys height	5	105.202	0.0492806	1.63306	90.7363	92.661	94.4832	95.1433	98.1383	98.4185	101.668	101.709	105.202	108.623	108.663	111.719	111.978	114.685	115.27	116.859	118.503
	boys height	5.1	105.764	0.0494973	1.63306	91.154	93.0984	94.939	95.6057	98.6307	98.9138	102.195	102.237	105.764	109.219	109.259	112.345	112.605	115.339	115.929	117.534	119.193
	boys height	5.2	106.33	0.0497137	1.63306	91.5739	93.538	95.3972	96.0707	99.1259	99.4118	102.726	102.768	106.33	109.818	109.858	112.974	113.237	115.997	116.592	118.212	119.887
	boys height	5.3	106.9	0.0499299	1.63306	91.9968	93.9809	95.8589	96.5391	99.6248	99.9135	103.26	103.303	106.9	110.421	110.462	113.608	113.873	116.659	117.26	118.896	120.586
	boys height	5.4	107.473	0.0501455	1.63306	92.4226	94.4268	96.3237	97.0107	100.127	100.419	103.798	103.841	107.473	111.029	111.07	114.246	114.514	117.327	117.933	119.584	121.291
	boys height	5.5	108.05	0.0503598	1.63306	92.8505	94.8749	96.7908	97.4847	100.632	100.927	104.339	104.383	108.05	111.64	111.681	114.887	115.158	117.997	118.61	120.276	121.999
	boys height	5.6	108.628	0.0505722	1.63306	93.2796	95.3243	97.2593	97.96	101.138	101.436	104.882	104.926	108.628	112.252	112.294	115.53	115.804	118.67	119.288	120.97	122.709
	boys height	5.7	109.207	0.0507823	1.63306	93.7091	95.7741	97.7281	98.4357	101.645	101.945	105.424	105.469	109.207	112.865	112.908	116.174	116.45	119.343	119.966	121.664	123.419
	boys height	5.8	109.785	0.0509895	1.63306	94.1384	96.2236	98.1967	98.9112	102.152	102.455	105.967	106.012	109.785	113.478	113.52	116.817	117.096	120.015	120.644	122.358	124.128
	boys height	5.9	110.361	0.0511933	1.63306	94.5667	96.6721	98.6642	99.3855	102.657	102.963	106.508	106.553	110.361	114.088	114.132	117.459	117.74	120.685	121.321	123.049	124.836
	boys height	6	110.936	0.0513934	1.63306	94.9936	97.1191	99.13	99.8582	103.16	103.469	107.047	107.093	110.936	114.697	114.74	118.097	118.381	121.353	121.994	123.738	125.54
	boys height	6.1	111.507	0.0515894	1.63306	95.4184	97.5638	99.5935	100.328	103.661	103.972	107.583	107.629	111.507	115.301	115.345	118.732	119.018	122.016	122.663	124.422	126.241
	boys height	6.2	112.074	0.0517809	1.63306	95.8406	98.0058	100.054	100.796	104.158	104.472	108.116	108.162	112.074	115.902	115.946	119.363	119.651	122.675	123.327	125.102	126.936
	boys height	6.3	112.637	0.0519676	1.63306	96.2597	98.4445	100.511	101.259	104.651	104.969	108.644	108.691	112.637	116.497	116.542	119.988	120.279	123.328	123.986	125.776	127.625
	boys height	6.4	113.194	0.0521492	1.63306	96.6754	98.8794	100.964	101.719	105.14	105.46	109.167	109.214	113.194	117.087	117.132	120.607	120.9	123.975	124.638	126.442	128.307
	boys height	6.5	113.745	0.0523254	1.63306	97.0873	99.3103	101.413	102.174	105.625	105.947	109.685	109.733	113.745	117.671	117.716	121.219	121.515	124.615	125.283	127.102	128.981
	boys height	6.6	114.291	0.052496	1.63306	97.4954	99.7371	101.857	102.625	106.104	106.429	110.198	110.246	114.291	118.248	118.294	121.824	122.122	125.247	125.921	127.754	129.648
	boys height	6.7	114.83	0.052661	1.63306	97.8997	100.16	102.297	103.071	106.578	106.906	110.705	110.753	114.83	118.818	118.864	122.422	122.723	125.872	126.551	128.398	130.306
	boys height	6.8	115.364	0.0528201	1.63306	98.3004	100.579	102.733	103.513	107.048	107.378	111.206	111.255	115.364	119.382	119.429	123.014	123.317	126.489	127.173	129.034	130.957
	boys height	6.9	115.891	0.0529734	1.63306	98.6975	100.993	103.165	103.95	107.512	107.845	111.703	111.752	115.891	119.94	119.987	123.598	123.903	127.099	127.788	129.663	131.599
	boys height	7	116.413	0.0531206	1.63306	99.0911	101.404	103.592	104.384	107.972	108.308	112.193	112.243	116.413	120.491	120.538	124.176	124.483	127.701	128.395	130.283	132.234
	boys height	7.1	116.929	0.0532617	1.63306	99.4812	101.812	104.015	104.813	108.427	108.765	112.679	112.729	116.929	121.035	121.083	124.746	125.055	128.296	128.995	130.896	132.86
	boys height	7.2	117.438	0.0533965	1.63306	99.868	102.215	104.434	105.238	108.878	109.218	113.159	113.209	117.438	121.573	121.621	125.309	125.62	128.883	129.587	131.501	133.478
	boys height	7.3	117.942	0.0535251	1.63306	100.251	102.615	104.85	105.658	109.324	109.666	113.634	113.684	117.942	122.104	122.153	125.865	126.179	129.463	130.171	132.098	134.088
	boys height	7.4	118.44	0.0536474	1.63306	100.632	103.011	105.261	106.075	109.765	110.11	114.103	114.154	118.44	122.629	122.678	126.414	126.73	130.035	130.748	132.686	134.689
	boys height	7.5	118.931	0.0537634	1.63306	101.009	103.404	105.668	106.488	110.201	110.548	114.568	114.619	118.931	123.147	123.196	126.956	127.273	130.599	131.317	133.267	135.282
	boys height	7.6	119.417	0.0538729	1.63306	101.383	103.793	106.072	106.896	110.633	110.982	115.027	115.078	119.417	123.659	123.708	127.491	127.81	131.156	131.878	133.84	135.867
	boys height	7.7	119.897	0.0539759	1.63306	101.754	104.179	106.472	107.301	111.06	111.412	115.481	115.532	119.897	124.164	124.213	128.018	128.339	131.705	132.431	134.405	136.444
	boys height	7.8	120.371	0.0540725	1.63306	102.122	104.561	106.868	107.702	111.483	111.837	115.929	115.981	120.371	124.662	124.712	128.539	128.862	132.247	132.976	134.961	137.012
	boys height	7.9	120.84	0.0541627	1.63306	102.487	104.941	107.26	108.099	111.902	112.258	116.373	116.425	120.84	125.155	125.205	129.053	129.377	132.781	133.515	135.51	137.572
	boys height	8	121.304	0.0542467	1.63306	102.85	105.318	107.65	108.494	112.317	112.675	116.813	116.865	121.304	125.642	125.692	129.56	129.887	133.308	134.046	136.053	138.125
	boys height	8.1	121.764	0.0543247	1.63306	103.212	105.693	108.037	108.886	112.73	113.089	117.249	117.302	121.764	126.124	126.175	130.063	130.392	133.831	134.572	136.589	138.672
	boys height	8.2	122.221	0.0543968	1.63306	103.573	106.067	108.424	109.276	113.14	113.502	117.683	117.736	122.221	126.603	126.654	130.562	130.892	134.348	135.094	137.12	139.214
	boys height	8.3	122.675	0.0544633	1.63306	103.934	106.44	108.809	109.666	113.55	113.913	118.115	118.168	122.675	127.079	127.13	131.058	131.389	134.862	135.611	137.648	139.752
	boys height	8.4	123.128	0.0545243	1.63306	104.295	106.814	109.195	110.056	113.958	114.323	118.545	118.599	123.128	127.553	127.605	131.551	131.884	135.373	136.126	138.172	140.286
	boys height	8.5	123.58	0.05458	1.63306	104.658	107.189	109.58	110.446	114.367	114.733	118.976	119.03	123.58	128.026	128.077	132.042	132.376	135.882	136.638	138.694	140.818
	boys height	8.6	124.031	0.0546306	1.63306	105.022	107.564	109.967	110.837	114.776	115.144	119.406	119.46	124.031	128.498	128.55	132.532	132.868	136.39	137.149	139.214	141.347
	boys height	8.7	124.483	0.0546762	1.63306	105.387	107.942	110.356	111.229	115.186	115.556	119.837	119.892	124.483	128.97	129.022	133.022	133.359	136.897	137.66	139.734	141.876
	boys height	8.8	124.936	0.054717	1.63306	105.756	108.321	110.746	111.623	115.598	115.969	120.27	120.324	124.936	129.442	129.494	133.512	133.851	137.404	138.17	140.253	142.405
	boys height	8.9	125.39	0.0547531	1.63306	106.127	108.704	111.139	112.02	116.012	116.385	120.704	120.759	125.39	129.916	129.968	134.003	134.343	137.912	138.681	140.773	142.934
	boys height	9	125.846	0.0547847	1.63306	106.501	109.089	111.535	112.42	116.429	116.803	121.14	121.195	125.846	130.391	130.444	134.495	134.837	138.42	139.193	141.294	143.464
	boys height	9.1	126.305	0.054812	1.63306	106.879	109.478	111.934	112.823	116.848	117.224	121.579	121.635	126.305	130.869	130.922	134.99	135.333	138.931	139.707	141.816	143.995
	boys height	9.2	126.767	0.054835	1.63306	107.261	109.871	112.337	113.229	117.271	117.649	122.022	122.078	126.767	131.349	131.402	135.487	135.832	139.444	140.223	142.341	144.529
	boys height	9.3	127.232	0.0548539	1.63306	107.648	110.268	112.744	113.64	117.698	118.078	122.468	122.524	127.232	131.833	131.886	135.987	136.334	139.96	140.742	142.869	145.065
	boys height	9.4	127.701	0.0548689	1.63306	108.039	110.67	113.156	114.055	118.13	118.511	122.918	122.975	127.701	132.32	132.374	136.491	136.839	140.48	141.265	143.4	145.605
	boys height	9.5	128.175	0.05488	1.63306	108.436	111.077	113.572	114.475	118.566	118.948	123.373	123.43	128.175	132.812	132.865	136.999	137.348	141.003	141.791	143.935	146.148
	boys height	9.6	128.653	0.0548874	1.63306	108.837	111.488	113.994	114.9	119.007	119.39	123.833	123.889	128.653	133.307	133.361	137.511	137.861	141.531	142.322	144.473	146.695
	boys height	9.7	129.135	0.0548911	1.63306	109.244	111.905	114.42	115.33	119.452	119.837	124.296	124.353	129.135	133.807	133.862	138.027	138.379	142.062	142.856	145.016	147.247
	boys height	9.8	129.622	0.0548914	1.63306	109.655	112.327	114.851	115.764	119.902	120.289	124.765	124.822	129.622	134.312	134.366	138.547	138.9	142.598	143.395	145.562	147.802
	boys height	9.9	130.113	0.0548882	1.63306	110.072	112.753	115.287	116.204	120.357	120.745	125.238	125.295	130.113	134.82	134.875	139.071	139.426	143.137	143.937	146.113	148.36
	boys height	10	130.608	0.0548818	1.63306	110.493	113.184	115.728	116.648	120.816	121.206	125.715	125.772	130.608	135.333	135.388	139.6	139.955	143.68	144.483	146.667	148.923
	boys height	10.1	131.108	0.0548722	1.63306	110.92	113.621	116.173	117.097	121.28	121.671	126.197	126.254	131.108	135.85	135.905	140.132	140.489	144.228	145.034	147.226	149.49
	boys height	10.2	131.612	0.0548595	1.63306	111.351	114.062	116.623	117.55	121.749	122.141	126.683	126.741	131.612	136.371	136.426	140.669	141.027	144.779	145.588	147.788	150.06
	boys height	10.3	132.12	0.0548437	1.63306	111.787	114.507	117.078	118.008	122.222	122.615	127.174	127.232	132.12	136.896	136.951	141.21	141.569	145.335	146.146	148.354	150.635
	boys height	10.4	132.632	0.0548251	1.63306	112.228	114.958	117.538	118.471	122.699	123.094	127.669	127.727	132.632	137.425	137.481	141.754	142.115	145.894	146.709	148.924	151.213
	boys height	10.5	133.149	0.0548036	1.63306	112.674	115.413	118.002	118.938	123.181	123.578	128.168	128.226	133.149	137.959	138.015	142.303	142.665	146.457	147.275	149.498	151.795
	boys height	10.6	133.67	0.0547794	1.63306	113.124	115.873	118.47	119.41	123.668	124.066	128.672	128.73	133.67	138.497	138.553	142.856	143.219	147.025	147.845	150.076	152.381
	boys height	10.7	134.195	0.0547526	1.63306	113.58	116.337	118.944	119.887	124.159	124.558	129.18	129.239	134.195	139.039	139.095	143.413	143.777	147.596	148.419	150.658	152.971
	boys height	10.8	134.725	0.0547232	1.63306	114.039	116.806	119.421	120.368	124.654	125.055	129.692	129.751	134.725	139.585	139.641	143.974	144.34	148.171	148.997	151.244	153.565
	boys height	10.9	135.259	0.0546912	1.63306	114.504	117.28	119.904	120.853	125.154	125.556	130.209	130.268	135.259	140.135	140.191	144.539	144.906	148.751	149.58	151.834	154.163
	boys height	11	135.796	0.0546569	1.63306	114.973	117.758	120.391	121.343	125.658	126.062	130.73	130.79	135.796	140.689	140.746	145.108	145.476	149.334	150.166	152.428	154.764
	boys height	11.1	136.339	0.0546203	1.63306	115.447	118.241	120.882	121.838	126.167	126.572	131.255	131.315	136.339	141.247	141.304	145.681	146.051	149.921	150.756	153.025	155.37
	boys height	11.2	136.885	0.0545813	1.63306	115.925	118.729	121.378	122.337	126.68	127.086	131.785	131.845	136.885	141.81	141.867	146.258	146.629	150.512	151.35	153.627	155.979
	boys height	11.3	137.435	0.0545402	1.63306	116.408	119.22	121.878	122.84	127.197	127.604	132.319	132.379	137.435	142.376	142.434	146.839	147.211	151.108	151.948	154.232	156.592
	boys height	11.4	137.99	0.0544969	1.63306	116.896	119.717	122.383	123.348	127.719	128.127	132.857	132.917	137.99	142.947	143.005	147.425	147.798	151.707	152.55	154.842	157.21
	boys height	11.5	138.548	0.0544516	1.63306	117.387	120.217	122.892	123.86	128.245	128.655	133.399	133.46	138.548	143.522	143.579	148.014	148.388	152.31	153.155	155.455	157.831
	boys height	11.6	139.11	0.0544042	1.63306	117.883	120.722	123.405	124.375	128.774	129.185	133.945	134.005	139.11	144.099	144.157	148.606	148.981	152.916	153.764	156.071	158.454
	boys height	11.7	139.675	0.0543549	1.63306	118.381	121.229	123.92	124.894	129.306	129.718	134.493	134.553	139.675	144.679	144.737	149.2	149.577	153.524	154.375	156.689	159.08
	boys height	11.8	140.241	0.0543037	1.63306	118.883	121.738	124.438	125.415	129.84	130.254	135.043	135.104	140.241	145.261	145.319	149.796	150.174	154.133	154.987	157.309	159.707
	boys height	11.9	140.808	0.0542506	1.63306	119.386	122.25	124.957	125.937	130.376	130.791	135.594	135.655	140.808	145.844	145.902	150.393	150.772	154.744	155.6	157.929	160.335
	boys height	12	141.376	0.0541958	1.63306	119.89	122.763	125.478	126.46	130.912	131.328	136.146	136.208	141.376	146.427	146.485	150.99	151.37	155.354	156.213	158.549	160.963
	boys height	12.1	141.943	0.0541391	1.63306	120.395	123.276	125.999	126.984	131.449	131.867	136.698	136.76	141.943	147.009	147.068	151.586	151.967	155.963	156.825	159.168	161.589
	boys height	12.2	142.51	0.0540808	1.63306	120.9	123.789	126.52	127.508	131.986	132.404	137.25	137.312	142.51	147.591	147.65	152.181	152.564	156.572	157.436	159.786	162.214
	boys height	12.3	143.076	0.0540207	1.63306	121.406	124.302	127.041	128.032	132.522	132.941	137.801	137.863	143.076	148.171	148.23	152.774	153.158	157.178	158.044	160.402	162.837
	boys height	12.4	143.639	0.0539591	1.63306	121.91	124.815	127.56	128.554	133.056	133.477	138.35	138.412	143.639	148.749	148.808	153.365	153.75	157.781	158.65	161.014	163.456
	boys height	12.5	144.2	0.0538959	1.63306	122.413	125.325	128.078	129.074	133.589	134.01	138.896	138.959	144.2	149.324	149.384	153.953	154.339	158.381	159.253	161.623	164.072
	boys height	12.6	144.759	0.0538311	1.63306	122.915	125.834	128.594	129.593	134.119	134.542	139.44	139.503	144.759	149.896	149.956	154.538	154.924	158.978	159.852	162.229	164.684
	boys height	12.7	145.313	0.0537649	1.63306	123.414	126.341	129.107	130.109	134.646	135.07	139.981	140.044	145.313	150.464	150.524	155.118	155.506	159.57	160.446	162.829	165.292
	boys height	12.8	145.864	0.0536972	1.63306	123.911	126.844	129.618	130.621	135.17	135.595	140.518	140.581	145.864	151.028	151.087	155.693	156.082	160.157	161.035	163.425	165.893
	boys height	12.9	146.409	0.0536281	1.63306	124.405	127.345	130.125	131.131	135.69	136.116	141.051	141.114	146.409	151.586	151.646	156.264	156.653	160.738	161.619	164.015	166.489
	boys height	13	146.95	0.0535576	1.63306	124.895	127.842	130.628	131.636	136.206	136.633	141.579	141.643	146.95	152.139	152.2	156.828	157.219	161.314	162.196	164.598	167.079
	boys height	13.1	147.486	0.0534858	1.63306	125.381	128.334	131.126	132.137	136.717	137.145	142.103	142.166	147.486	152.687	152.747	157.386	157.778	161.882	162.767	165.175	167.662
	boys height	13.2	148.015	0.0534127	1.63306	125.863	128.822	131.62	132.633	137.223	137.652	142.62	142.683	148.015	153.228	153.288	157.938	158.331	162.444	163.331	165.744	168.237
	boys height	13.3	148.538	0.0533383	1.63306	126.341	129.306	132.109	133.124	137.723	138.153	143.132	143.195	148.538	153.762	153.823	158.483	158.876	162.999	163.888	166.306	168.804
	boys height	13.4	149.054	0.0532627	1.63306	126.813	129.784	132.593	133.609	138.217	138.648	143.637	143.701	149.054	154.289	154.35	159.02	159.414	163.545	164.436	166.86	169.363
	boys height	13.5	149.563	0.0531859	1.63306	127.28	130.256	133.07	134.089	138.705	139.137	144.135	144.199	149.563	154.809	154.869	159.548	159.943	164.083	164.976	167.405	169.913
	boys height	13.6	150.065	0.0531079	1.63306	127.741	130.722	133.542	134.562	139.187	139.619	144.627	144.69	150.065	155.32	155.381	160.069	160.465	164.613	165.507	167.94	170.454
	boys height	13.7	150.558	0.0530288	1.63306	128.196	131.183	134.006	135.028	139.661	140.094	145.11	145.174	150.558	155.823	155.884	160.581	160.977	165.133	166.029	168.467	170.985
	boys height	13.8	151.043	0.0529487	1.63306	128.645	131.636	134.464	135.488	140.128	140.562	145.586	145.65	151.043	156.317	156.378	161.083	161.48	165.643	166.541	168.983	171.506
	boys height	13.9	151.52	0.0528674	1.63306	129.087	132.082	134.915	135.94	140.587	141.022	146.054	146.118	151.52	156.802	156.863	161.576	161.974	166.144	167.043	169.49	172.017
	boys height	14	151.987	0.0527853	1.63306	129.522	132.521	135.358	136.385	141.038	141.473	146.513	146.577	151.987	157.278	157.339	162.059	162.458	166.634	167.535	169.985	172.517
	boys height	14.1	152.446	0.0527022	1.63306	129.951	132.954	135.794	136.822	141.482	141.917	146.964	147.029	152.446	157.744	157.806	162.533	162.932	167.115	168.017	170.471	173.007
	boys height	14.2	152.896	0.0526182	1.63306	130.372	133.379	136.222	137.251	141.917	142.353	147.407	147.471	152.896	158.201	158.263	162.996	163.396	167.585	168.489	170.946	173.486
	boys height	14.3	153.336	0.0525334	1.63306	130.786	133.796	136.642	137.673	142.344	142.781	147.84	147.905	153.336	158.648	158.71	163.45	163.85	168.045	168.95	171.411	173.953
	boys height	14.4	153.767	0.0524479	1.63306	131.192	134.205	137.055	138.086	142.763	143.2	148.265	148.329	153.767	159.086	159.147	163.893	164.294	168.494	169.4	171.864	174.41
	boys height	14.5	154.189	0.0523617	1.63306	131.591	134.607	137.459	138.492	143.173	143.61	148.681	148.745	154.189	159.513	159.575	164.326	164.727	168.932	169.839	172.306	174.855
	boys height	14.6	154.601	0.0522749	1.63306	131.982	135	137.855	138.889	143.574	144.012	149.087	149.152	154.601	159.931	159.992	164.749	165.15	169.36	170.268	172.737	175.289
	boys height	14.7	155.003	0.0521874	1.63306	132.365	135.386	138.243	139.277	143.966	144.405	149.484	149.549	155.003	160.338	160.4	165.16	165.562	169.776	170.685	173.157	175.712
	boys height	14.8	155.395	0.0520994	1.63306	132.74	135.763	138.622	139.657	144.349	144.788	149.872	149.936	155.395	160.734	160.796	165.561	165.964	170.181	171.091	173.565	176.122
	boys height	14.9	155.777	0.0520109	1.63306	133.108	136.132	138.992	140.028	144.724	145.163	150.25	150.315	155.777	161.121	161.183	165.952	166.354	170.575	171.486	173.962	176.522
	boys height	15	156.149	0.0519219	1.63306	133.466	136.492	139.354	140.39	145.089	145.528	150.618	150.683	156.149	161.496	161.558	166.331	166.734	170.958	171.869	174.348	176.909
	boys height	15.1	156.511	0.0518325	1.63306	133.817	136.844	139.707	140.744	145.444	145.884	150.977	151.042	156.511	161.861	161.923	166.699	167.102	171.329	172.241	174.721	177.284
	boys height	15.2	156.862	0.0517427	1.63306	134.159	137.187	140.051	141.088	145.791	146.23	151.325	151.39	156.862	162.215	162.278	167.056	167.459	171.689	172.601	175.083	177.648
	boys height	15.3	157.201	0.0516525	1.63306	134.491	137.519	140.385	141.422	146.126	146.566	151.663	151.728	157.201	162.557	162.619	167.4	167.803	172.035	172.948	175.431	177.997
	boys height	15.4	157.532	0.0515621	1.63306	134.815	137.844	140.71	141.748	146.453	146.893	151.991	152.056	157.532	162.889	162.951	167.734	168.138	172.371	173.284	175.769	178.336
	boys height	15.5	157.853	0.0514713	1.63306	135.132	138.162	141.028	142.066	146.771	147.212	152.311	152.376	157.853	163.212	163.275	168.058	168.462	172.697	173.611	176.096	178.664
	boys height	15.6	158.162	0.0513804	1.63306	135.439	138.469	141.335	142.373	147.079	147.519	152.619	152.684	158.162	163.522	163.585	168.37	168.774	173.01	173.924	176.41	178.979
	boys height	15.7	158.46	0.0512892	1.63306	135.737	138.766	141.632	142.67	147.376	147.816	152.917	152.982	158.46	163.821	163.883	168.669	169.073	173.31	174.224	176.711	179.28
	boys height	15.8	158.748	0.0511978	1.63306	136.026	139.055	141.921	142.958	147.664	148.104	153.204	153.269	158.748	164.109	164.171	168.958	169.362	173.599	174.513	177	179.57
	boys height	15.9	159.025	0.0511063	1.63306	136.306	139.334	142.199	143.237	147.942	148.382	153.481	153.546	159.025	164.386	164.448	169.234	169.638	173.876	174.79	177.277	179.847
	boys height	16	159.29	0.0510147	1.63306	136.576	139.604	142.468	143.505	148.209	148.649	153.748	153.813	159.29	164.651	164.713	169.499	169.903	174.14	175.054	177.541	180.112
	boys height	16.1	159.545	0.050923	1.63306	136.838	139.864	142.727	143.764	148.467	148.906	154.004	154.069	159.545	164.904	164.967	169.752	170.156	174.393	175.307	177.793	180.363
	boys height	16.2	159.788	0.0508312	1.63306	137.09	140.114	142.976	144.013	148.714	149.153	154.249	154.314	159.788	165.146	165.209	169.993	170.397	174.633	175.547	178.033	180.602
	boys height	16.3	160.021	0.0507394	1.63306	137.332	140.355	143.216	144.252	148.95	149.39	154.483	154.548	160.021	165.377	165.439	170.222	170.626	174.861	175.774	178.26	180.829
	boys height	16.4	160.242	0.0506475	1.63306	137.566	140.587	143.446	144.481	149.177	149.616	154.707	154.772	160.242	165.596	165.659	170.439	170.843	175.077	175.99	178.475	181.043
	boys height	16.5	160.452	0.0505557	1.63306	137.789	140.808	143.665	144.7	149.393	149.832	154.92	154.985	160.452	165.804	165.866	170.645	171.048	175.28	176.193	178.677	181.244
	boys height	16.6	160.651	0.050464	1.63306	138.003	141.02	143.875	144.909	149.599	150.038	155.123	155.187	160.651	166	166.062	170.838	171.241	175.471	176.383	178.866	181.432
	boys height	16.7	160.84	0.0503722	1.63306	138.209	141.223	144.076	145.109	149.795	150.234	155.315	155.38	160.84	166.185	166.247	171.021	171.424	175.651	176.563	179.044	181.609
	boys height	16.8	161.018	0.0502806	1.63306	138.405	141.417	144.267	145.299	149.982	150.42	155.497	155.562	161.018	166.36	166.422	171.192	171.595	175.819	176.731	179.211	181.774
	boys height	16.9	161.186	0.0501891	1.63306	138.593	141.602	144.449	145.481	150.159	150.597	155.67	155.735	161.186	166.524	166.586	171.352	171.755	175.977	176.887	179.366	181.927
	boys height	17	161.345	0.0500977	1.63306	138.773	141.778	144.623	145.654	150.328	150.765	155.833	155.898	161.345	166.678	166.74	171.503	171.905	176.124	177.034	179.51	182.07
	boys height	17.1	161.495	0.0500064	1.63306	138.945	141.947	144.789	145.818	150.487	150.924	155.988	156.052	161.495	166.823	166.885	171.644	172.046	176.261	177.17	179.644	182.202
	boys height	17.2	161.635	0.0499153	1.63306	139.109	142.108	144.947	145.975	150.639	151.076	156.134	156.199	161.635	166.959	167.021	171.775	172.177	176.388	177.297	179.769	182.325
	boys height	17.3	161.768	0.0498244	1.63306	139.266	142.261	145.097	146.124	150.783	151.219	156.272	156.336	161.768	167.086	167.148	171.898	172.299	176.506	177.414	179.884	182.437
	boys height	17.4	161.892	0.0497336	1.63306	139.416	142.408	145.24	146.266	150.92	151.355	156.403	156.467	161.892	167.205	167.267	172.012	172.413	176.616	177.523	179.991	182.542
	boys height	17.5	162.009	0.0496431	1.63306	139.56	142.548	145.376	146.401	151.049	151.484	156.526	156.59	162.009	167.316	167.378	172.118	172.519	176.718	177.624	180.089	182.637
	boys height	17.6	162.119	0.0495528	1.63306	139.697	142.681	145.506	146.529	151.172	151.606	156.642	156.706	162.119	167.42	167.481	172.217	172.617	176.811	177.716	180.179	182.725
	boys height	17.7	162.222	0.0494627	1.63306	139.829	142.809	145.63	146.651	151.288	151.722	156.751	156.815	162.222	167.516	167.578	172.308	172.707	176.897	177.801	180.261	182.804
	boys height	17.8	162.318	0.0493729	1.63306	139.954	142.93	145.747	146.767	151.398	151.831	156.854	156.918	162.318	167.606	167.667	172.392	172.791	176.976	177.879	180.336	182.876
	boys height	17.9	162.407	0.0492833	1.63306	140.074	143.046	145.859	146.878	151.502	151.934	156.95	157.014	162.407	167.689	167.75	172.469	172.868	177.048	177.95	180.404	182.942
	boys height	18	162.491	0.0491941	1.63306	140.189	143.156	145.965	146.983	151.6	152.032	157.041	157.105	162.491	167.766	167.827	172.54	172.938	177.113	178.014	180.466	183
	boys height	18.1	162.569	0.0491051	1.63306	140.299	143.261	146.066	147.082	151.693	152.124	157.127	157.191	162.569	167.837	167.899	172.605	173.003	177.173	178.072	180.521	183.052
	boys height	18.2	162.642	0.0490164	1.63306	140.404	143.362	146.162	147.177	151.781	152.212	157.207	157.271	162.642	167.903	167.964	172.665	173.062	177.226	178.125	180.571	183.099
	boys height	18.3	162.709	0.0489281	1.63306	140.503	143.457	146.253	147.266	151.863	152.293	157.281	157.345	162.709	167.962	168.023	172.718	173.114	177.273	178.171	180.613	183.138
	boys height	18.4	162.772	0.0488401	1.63306	140.6	143.549	146.341	147.352	151.942	152.372	157.353	157.416	162.772	168.019	168.08	172.767	173.163	177.317	178.213	180.652	183.174
	boys height	18.5	162.831	0.0487524	1.63306	140.692	143.636	146.424	147.434	152.017	152.446	157.419	157.483	162.831	168.07	168.131	172.812	173.208	177.356	178.251	180.687	183.205
	boys height	18.6	162.885	0.0486651	1.63306	140.781	143.72	146.503	147.511	152.087	152.516	157.481	157.545	162.885	168.116	168.177	172.852	173.247	177.389	178.283	180.715	183.23
	boys height	18.7	162.935	0.0485781	1.63306	140.865	143.8	146.578	147.585	152.154	152.581	157.539	157.603	162.935	168.159	168.219	172.887	173.282	177.418	178.311	180.74	183.251
	boys height	18.8	162.981	0.0484915	1.63306	140.947	143.876	146.65	147.655	152.217	152.644	157.594	157.657	162.981	168.197	168.258	172.919	173.313	177.444	178.335	180.761	183.269
	boys height	18.9	163.025	0.0484053	1.63306	141.025	143.95	146.719	147.723	152.277	152.703	157.646	157.709	163.025	168.233	168.293	172.948	173.341	177.466	178.356	180.778	183.283
	boys height	19	163.064	0.0483194	1.63306	141.101	144.02	146.785	147.787	152.333	152.759	157.694	157.757	163.064	168.265	168.325	172.973	173.365	177.484	178.373	180.792	183.293
	boys height	19.1	163.101	0.048234	1.63306	141.173	144.088	146.848	147.848	152.387	152.812	157.739	157.802	163.101	168.294	168.354	172.994	173.387	177.499	178.387	180.802	183.299
	boys height	19.2	163.135	0.0481489	1.63306	141.243	144.153	146.908	147.907	152.438	152.862	157.781	157.844	163.135	168.32	168.38	173.013	173.405	177.511	178.398	180.81	183.303
	boys height	19.3	163.167	0.0480643	1.63306	141.311	144.215	146.966	147.963	152.487	152.91	157.821	157.884	163.167	168.343	168.403	173.03	173.421	177.521	178.406	180.814	183.305
	boys height	19.4	163.196	0.04798	1.63306	141.376	144.275	147.022	148.017	152.533	152.956	157.859	157.921	163.196	168.364	168.424	173.044	173.434	177.528	178.412	180.817	183.303
	boys height	19.5	163.223	0.0478962	1.63306	141.44	144.334	147.075	148.069	152.578	153	157.895	157.957	163.223	168.383	168.443	173.056	173.445	177.533	178.416	180.817	183.3
	boys height	19.6	163.248	0.0478129	1.63306	141.501	144.39	147.127	148.119	152.62	153.041	157.928	157.991	163.248	168.4	168.46	173.065	173.455	177.536	178.417	180.815	183.294
	boys height	19.7	163.272	0.0477299	1.63306	141.561	144.445	147.177	148.167	152.661	153.082	157.96	158.023	163.272	168.416	168.476	173.074	173.462	177.538	178.418	180.812	183.287
	boys height	19.8	163.294	0.0476474	1.63306	141.619	144.499	147.226	148.214	152.7	153.12	157.991	158.053	163.294	168.43	168.489	173.08	173.468	177.538	178.416	180.807	183.279
	boys height	19.9	163.314	0.0475654	1.63306	141.676	144.551	147.273	148.26	152.738	153.158	158.02	158.082	163.314	168.442	168.502	173.086	173.473	177.537	178.413	180.8	183.269
	boys height	20	163.334	0.0474838	1.63306	141.732	144.601	147.319	148.304	152.775	153.194	158.048	158.11	163.334	168.454	168.513	173.09	173.477	177.534	178.41	180.793	183.257
	boys height	20.1	163.352	0.0474026	1.63306	141.787	144.651	147.364	148.347	152.811	153.228	158.075	158.137	163.352	168.464	168.523	173.093	173.479	177.53	178.404	180.784	183.245
	boys height	20.2	163.369	0.0473219	1.63306	141.84	144.699	147.408	148.389	152.845	153.262	158.101	158.163	163.369	168.473	168.532	173.095	173.481	177.525	178.398	180.775	183.232
	boys height	20.3	163.385	0.0472416	1.63306	141.892	144.746	147.45	148.43	152.878	153.295	158.125	158.187	163.385	168.481	168.54	173.096	173.481	177.519	178.391	180.764	183.217
	boys height	20.4	163.4	0.0471617	1.63306	141.944	144.793	147.492	148.47	152.911	153.326	158.149	158.211	163.4	168.488	168.547	173.096	173.48	177.512	178.383	180.752	183.202
	boys height	20.5	163.414	0.0470823	1.63306	141.993	144.837	147.532	148.508	152.941	153.356	158.171	158.232	163.414	168.493	168.552	173.094	173.478	177.504	178.373	180.739	183.185
	boys height	20.6	163.427	0.0470033	1.63306	142.042	144.881	147.571	148.545	152.971	153.386	158.192	158.254	163.427	168.498	168.557	173.091	173.475	177.495	178.363	180.725	183.167
	boys height	20.7	163.439	0.0469248	1.63306	142.09	144.924	147.609	148.582	153.001	153.414	158.213	158.274	163.439	168.502	168.561	173.089	173.471	177.485	178.352	180.71	183.149
	boys height	20.8	163.451	0.0468466	1.63306	142.137	144.966	147.647	148.618	153.029	153.442	158.233	158.294	163.451	168.506	168.565	173.085	173.467	177.475	178.34	180.695	183.13
	boys height	20.9	163.462	0.0467689	1.63306	142.184	145.008	147.684	148.654	153.057	153.47	158.253	158.314	163.462	168.509	168.568	173.081	173.463	177.464	178.328	180.68	183.111
	boys height	21	163.471	0.0466917	1.63306	142.229	145.048	147.719	148.687	153.083	153.495	158.27	158.331	163.471	168.511	168.569	173.075	173.456	177.452	178.314	180.662	183.09
	boys height	21.1	163.48	0.0466148	1.63306	142.273	145.087	147.754	148.72	153.109	153.52	158.287	158.348	163.48	168.511	168.57	173.069	173.449	177.439	178.3	180.644	183.069
	boys height	21.2	163.488	0.0465384	1.63306	142.316	145.126	147.788	148.753	153.134	153.544	158.304	158.364	163.488	168.511	168.57	173.062	173.442	177.425	178.285	180.626	183.047
	boys height	21.3	163.495	0.0464624	1.63306	142.359	145.164	147.821	148.784	153.158	153.568	158.32	158.38	163.495	168.511	168.569	173.055	173.434	177.411	178.27	180.607	183.024
	boys height	21.4	163.503	0.0463868	1.63306	142.401	145.201	147.854	148.816	153.182	153.591	158.335	158.396	163.503	168.51	168.569	173.047	173.426	177.397	178.255	180.588	183.002
	boys height	21.5	163.509	0.0463116	1.63306	142.443	145.238	147.886	148.846	153.206	153.614	158.35	158.411	163.509	168.509	168.567	173.039	173.417	177.383	178.239	180.569	182.979
	boys height	21.6	163.515	0.0462368	1.63306	142.483	145.273	147.917	148.876	153.228	153.635	158.364	158.424	163.515	168.507	168.565	173.03	173.407	177.367	178.221	180.548	182.955
	boys height	21.7	163.52	0.0461625	1.63306	142.523	145.309	147.948	148.905	153.25	153.657	158.377	158.438	163.52	168.504	168.562	173.02	173.397	177.351	178.204	180.527	182.93
	boys height	21.8	163.525	0.0460886	1.63306	142.562	145.343	147.978	148.933	153.271	153.677	158.39	158.45	163.525	168.501	168.559	173.01	173.387	177.334	178.186	180.506	182.905
	boys height	21.9	163.529	0.046015	1.63306	142.601	145.377	148.007	148.961	153.291	153.697	158.402	158.462	163.529	168.498	168.555	173	173.376	177.317	178.168	180.484	182.88
	boys height	22	163.533	0.0459419	1.63306	142.639	145.41	148.036	148.988	153.311	153.716	158.414	158.474	163.533	168.494	168.551	172.989	173.364	177.3	178.149	180.462	182.855
	boys height	22.1	163.536	0.0458692	1.63306	142.677	145.443	148.064	149.015	153.331	153.735	158.426	158.485	163.536	168.489	168.547	172.978	173.352	177.282	178.13	180.44	182.829
	boys height	22.2	163.539	0.0457968	1.63306	142.713	145.475	148.092	149.041	153.35	153.754	158.436	158.496	163.539	168.485	168.542	172.966	173.34	177.264	178.111	180.417	182.802
	boys height	22.3	163.541	0.0457249	1.63306	142.75	145.507	148.12	149.067	153.369	153.772	158.447	158.507	163.541	168.479	168.537	172.954	173.328	177.246	178.092	180.394	182.776
	boys height	22.4	163.543	0.0456534	1.63306	142.786	145.538	148.146	149.092	153.387	153.789	158.457	158.517	163.543	168.474	168.531	172.942	173.315	177.227	178.072	180.371	182.749
	boys height	22.5	163.545	0.0455822	1.63306	142.821	145.569	148.173	149.117	153.405	153.807	158.467	158.526	163.545	168.468	168.525	172.929	173.302	177.208	178.052	180.348	182.722
	boys height	22.6	163.547	0.0455115	1.63306	142.856	145.599	148.199	149.141	153.423	153.824	158.476	158.536	163.547	168.462	168.52	172.917	173.289	177.189	178.032	180.324	182.696
	boys height	22.7	163.548	0.0454411	1.63306	142.891	145.629	148.225	149.166	153.44	153.84	158.486	158.545	163.548	168.456	168.513	172.904	173.275	177.17	178.011	180.301	182.668
	boys height	22.8	163.549	0.0453712	1.63306	142.925	145.659	148.25	149.189	153.457	153.856	158.495	158.554	163.549	168.45	168.507	172.891	173.262	177.151	177.991	180.277	182.641
	boys height	22.9	163.55	0.0453016	1.63306	142.959	145.688	148.275	149.213	153.473	153.872	158.503	158.562	163.55	168.443	168.5	172.878	173.248	177.132	177.97	180.253	182.614
	boys height	23	163.551	0.0452324	1.63306	142.992	145.717	148.3	149.236	153.49	153.888	158.512	158.571	163.551	168.437	168.494	172.865	173.234	177.112	177.949	180.229	182.587
	girls height	0	49.3005	0.0503678	0.0384688	43.0892	43.8378	44.5674	44.8368	46.0944	46.215	47.6527	47.6715	49.3005	50.983	51.003	52.5836	52.7205	54.1899	54.515	55.4147	56.3681
	girls height	0.1	53.7166	0.0486636	0.0384688	47.1639	47.9552	48.726	49.0105	50.3378	50.4652	51.981	52.0009	53.7166	55.4868	55.5079	57.1691	57.313	58.8557	59.1969	60.1406	61.1402
	girls height	0.2	57.563	0.0473561	0.0384688	50.7184	51.5462	52.3522	52.6497	54.0366	54.1696	55.7523	55.773	57.563	59.4081	59.4301	61.1603	61.3101	62.9156	63.2705	64.2521	65.2912
	girls height	0.3	60.7843	0.0464096	0.0384688	53.6927	54.5513	55.3871	55.6954	57.1328	57.2706	58.9099	58.9313	60.7843	62.6932	62.7159	64.5048	64.6596	66.3187	66.6854	67.6991	68.772
	girls height	0.4	63.4386	0.0457608	0.0384688	56.1348	57.0198	57.881	58.1987	59.6794	59.8213	61.5093	61.5314	63.4386	65.4026	65.426	67.2657	67.4249	69.1305	69.5074	70.5492	71.6516
	girls height	0.5	65.6585	0.0453201	0.0384688	58.1678	59.0759	59.9595	60.2854	61.8041	61.9497	63.6807	63.7033	65.6585	67.6714	67.6953	69.5804	69.7435	71.4906	71.8765	72.9434	74.0722
	girls height	0.6	67.5673	0.0450096	0.0384688	59.9087	60.8374	61.7411	62.0743	63.6273	63.7761	65.5457	65.5688	67.5673	69.6243	69.6488	71.5748	71.7414	73.5261	73.9203	75.01	76.1628
	girls height	0.7	69.2644	0.0447515	0.0384688	61.4558	62.403	63.3245	63.6644	65.2479	65.3996	67.2037	67.2273	69.2644	71.3607	71.3857	73.3482	73.518	75.3364	75.738	76.8481	78.0223
	girls height	0.8	70.8209	0.0444949	0.0384688	62.8801	63.8436	64.7809	65.1266	66.737	66.8913	68.7258	68.7498	70.8209	72.9519	72.9773	74.972	75.1445	76.9923	77.4004	78.5283	79.7213
	girls height	0.9	72.2668	0.0442185	0.0384688	64.2114	65.1891	66.1402	66.4909	68.1247	68.2812	70.1421	70.1663	72.2668	74.4276	74.4533	76.4755	76.6505	78.5235	78.9371	80.0802	81.2892
	girls height	1	73.618	0.0439128	0.0384688	65.4656	66.4555	67.4182	67.7732	69.4268	69.5852	71.4683	71.4929	73.618	75.8038	75.8298	77.875	78.0519	79.9459	80.3641	81.5198	82.742
	girls height	1.1	74.8867	0.0435765	0.0384688	66.6538	67.6539	68.6264	68.985	70.6551	70.815	72.7165	72.7413	74.8867	77.0929	77.1192	79.183	79.3615	81.2724	81.6943	82.8601	84.0929
	girls height	1.2	76.0858	0.0432216	0.0384688	67.7855	68.7941	69.7749	70.1365	71.8204	71.9817	73.8985	73.9235	76.0858	78.3088	78.3353	80.4144	80.5942	82.5188	82.9437	84.1176	85.3589
	girls height	1.3	77.226	0.0428601	0.0384688	68.8679	69.884	70.8719	71.2361	72.9319	73.0943	75.0243	75.0495	77.226	79.4632	79.4898	81.5818	81.7626	83.6986	84.126	85.3067	86.5549
	girls height	1.4	78.3161	0.0425008	0.0384688	69.9073	70.93	71.9242	72.2907	73.9969	74.1603	76.1017	76.1271	78.3161	80.5656	80.5924	82.6953	82.8771	84.8229	85.2524	86.4389	87.693
	girls height	1.5	79.3615	0.0421553	0.0384688	70.906	71.9348	72.9348	73.3034	75.0193	75.1836	77.1356	77.161	79.3615	81.6222	81.6491	83.7622	83.9448	85.8995	86.3309	87.5226	88.7821
	girls height	1.6	80.3656	0.0418349	0.0384688	71.8648	72.8995	73.9051	74.2757	76.001	76.1662	78.1284	78.154	80.3656	82.6373	82.6643	84.7872	84.9707	86.9341	87.3674	88.5641	89.8289
	girls height	1.7	81.3315	0.0415474	0.0384688	72.7846	73.8252	74.8365	75.2092	76.944	77.1101	79.0828	79.1085	81.3315	83.6145	83.6417	85.7747	85.9591	87.9315	88.3667	89.5689	90.8392
	girls height	1.8	82.2619	0.0412982	0.0384688	73.6663	74.7131	75.7304	76.1053	77.8501	78.0171	80.0009	80.0267	82.2619	84.5569	84.5842	86.7282	86.9135	88.8958	89.3332	90.5412	91.8176
	girls height	1.9	83.1583	0.0410896	0.0384688	74.5106	75.564	76.5877	76.9649	78.7203	78.8884	80.884	80.9101	83.1583	85.4665	85.4939	87.6499	87.8362	89.8294	90.2691	91.4835	92.7667
	girls height	2	84.0218	0.0409219	0.0384688	75.3181	76.3786	77.409	77.7887	79.5556	79.7247	81.7332	81.7594	84.0218	86.3443	86.3719	88.5411	88.7285	90.7336	91.1759	92.3975	93.6882
	girls height	2.1	84.8534	0.0407948	0.0384688	76.0895	77.1574	78.1951	78.5774	80.3566	80.5269	82.5492	82.5756	84.8534	87.1915	87.2193	89.4029	89.5915	91.6098	92.055	93.2846	94.5836
	girls height	2.2	85.6541	0.0407081	0.0384688	76.8254	77.9013	78.9467	79.3319	81.1243	81.2959	83.3331	83.3596	85.6541	88.0092	88.0372	90.2365	90.4265	92.4593	92.9077	94.1459	95.4541
	girls height	2.3	86.4254	0.0406608	0.0384688	77.527	78.6115	79.6652	80.0534	81.86	82.0329	84.0861	84.1129	86.4254	88.7989	88.8271	91.0436	91.2351	93.2835	93.7354	94.9833	96.3016
	girls height	2.4	87.1709	0.04065	0.0384688	78.198	79.2916	80.3541	80.7457	82.5674	82.7417	84.8121	84.8391	87.1709	89.5643	89.5928	91.8277	92.0208	94.0864	94.542	95.8003	97.1296
	girls height	2.5	87.8949	0.0406727	0.0384688	78.8427	79.9459	81.0178	81.4128	83.2506	83.4264	85.5152	85.5424	87.8949	90.3095	90.3382	92.593	92.7878	94.8718	95.3315	96.601	97.9421
	girls height	2.6	88.6007	0.0407261	0.0384688	79.4644	80.5778	81.6596	82.0582	83.9131	84.0906	86.1988	86.2263	88.6007	91.0379	91.0669	93.3429	93.5396	95.6432	96.1072	97.3887	98.7426
	girls height	2.7	89.2915	0.0408079	0.0384688	80.0664	81.1905	82.2828	82.6852	84.558	84.7373	86.866	86.8938	89.2915	91.7527	91.782	94.0805	94.2791	96.4036	96.8723	98.1666	99.534
	girls height	2.8	89.9699	0.040916	0.0384688	80.6514	81.7868	82.89	83.2965	85.1882	85.3693	87.5196	87.5477	89.9699	92.4565	92.4861	94.8084	95.0091	97.1558	97.6294	98.9373	100.319
	girls height	2.9	90.6375	0.0410485	0.0384688	81.2211	82.3682	83.4829	83.8936	85.8052	85.9881	88.1612	88.1895	90.6375	93.1508	93.1807	95.5282	95.731	97.9011	98.3799	99.7021	101.099
	girls height	3	91.2938	0.0412037	0.0384688	81.7752	82.9346	84.0612	84.4764	86.4086	86.5935	88.7903	88.8189	91.2938	93.835	93.8652	96.239	96.4441	98.6387	99.1229	100.46	101.873
	girls height	3.1	91.9382	0.0413798	0.0384688	82.3135	83.4856	84.6246	85.0443	86.998	87.185	89.4063	89.4353	91.9382	94.5084	94.5389	96.9401	97.1476	99.3677	99.8576	101.211	102.64
	girls height	3.2	92.57	0.0415756	0.0384688	82.8358	84.0209	85.1727	85.5972	87.5729	87.762	90.0088	90.0381	92.57	95.1702	95.2012	97.6307	97.8406	100.087	100.583	101.952	103.399
	girls height	3.3	93.1888	0.0417896	0.0384688	83.3417	84.5403	85.7052	86.1346	88.1331	88.3245	90.5974	90.6271	93.1888	95.8201	95.8514	98.3102	98.5228	100.797	101.299	102.685	104.15
	girls height	3.4	93.7943	0.0420207	0.0384688	83.8313	85.0437	86.2221	86.6564	88.6784	88.8719	91.1718	91.2018	93.7943	96.4575	96.4892	98.9783	99.1934	101.496	102.004	103.407	104.891
	girls height	3.5	94.3862	0.042268	0.0384688	84.3045	85.5309	86.7231	87.1626	89.2085	89.4044	91.7318	91.7622	94.3862	97.0822	97.1143	99.6343	99.8522	102.184	102.698	104.119	105.622
	girls height	3.6	94.9647	0.0425302	0.0384688	84.7616	86.0025	87.2088	87.6535	89.7238	89.922	92.2777	92.3085	94.9647	97.6943	97.7267	100.279	100.499	102.86	103.382	104.821	106.343
	girls height	3.7	95.5307	0.0428058	0.0384688	85.2039	86.4594	87.6801	88.1301	90.2253	90.426	92.8105	92.8416	95.5307	98.2946	98.3275	100.912	101.135	103.527	104.055	105.513	107.055
	girls height	3.8	96.085	0.0430934	0.0384688	85.6323	86.9027	88.1379	88.5933	90.714	90.9171	93.3309	93.3624	96.085	98.8839	98.9172	101.535	101.761	104.184	104.719	106.196	107.759
	girls height	3.9	96.6284	0.0433919	0.0384688	86.0477	87.3332	88.5833	89.0442	91.1906	91.3962	93.8398	93.8716	96.6284	99.4629	99.4966	102.148	102.377	104.832	105.374	106.871	108.454
	girls height	4	97.1615	0.0437002	0.0384688	86.4511	87.7519	89.017	89.4835	91.656	91.8641	94.3379	94.3702	97.1615	100.032	100.066	102.752	102.984	105.471	106.02	107.537	109.142
	girls height	4.1	97.6851	0.0440172	0.0384688	86.8432	88.1595	89.4398	89.9119	92.1109	92.3216	94.826	94.8587	97.6851	100.592	100.627	103.348	103.583	106.102	106.659	108.196	109.822
	girls height	4.2	98.1997	0.0443421	0.0384688	87.2247	88.5567	89.8523	90.3301	92.5559	92.7692	95.3046	95.3377	98.1997	101.144	101.179	103.935	104.174	106.726	107.29	108.848	110.496
	girls height	4.3	98.7059	0.0446741	0.0384688	87.5964	88.9442	90.2553	90.7389	92.9918	93.2076	95.7744	95.8079	98.7059	101.688	101.724	104.515	104.757	107.343	107.915	109.493	111.164
	girls height	4.4	99.2047	0.0450121	0.0384688	87.9594	89.3231	90.6499	91.1393	93.4195	93.638	96.2364	96.2703	99.2047	102.225	102.261	105.089	105.334	107.954	108.533	110.133	111.826
	girls height	4.5	99.6978	0.045355	0.0384688	88.3155	89.6953	91.0379	91.5331	93.8409	94.062	96.6924	96.7267	99.6978	102.757	102.793	105.658	105.905	108.561	109.147	110.768	112.484
	girls height	4.6	100.187	0.0457016	0.0384688	88.6664	90.0623	91.4209	91.922	94.2576	94.4814	97.144	97.1788	100.187	103.285	103.321	106.223	106.474	109.164	109.758	111.401	113.14
	girls height	4.7	100.674	0.046051	0.0384688	89.0137	90.426	91.8005	92.3076	94.6712	94.8977	97.5929	97.6281	100.674	103.81	103.848	106.787	107.041	109.766	110.368	112.033	113.795
	girls height	4.8	101.159	0.0464022	0.0384688	89.3588	90.7875	92.1782	92.6913	95.0831	95.3123	98.0402	98.0758	101.159	104.335	104.373	107.35	107.608	110.368	110.978	112.665	114.45
	girls height	4.9	101.645	0.0467543	0.0384688	89.7031	91.1483	92.5553	93.0744	95.4946	95.7266	98.4874	98.5235	101.645	104.861	104.899	107.914	108.175	110.971	111.589	113.298	115.107
	girls height	5	102.132	0.0471065	0.0384688	90.0477	91.5096	92.9329	93.4581	95.9068	96.1416	98.9356	98.9722	102.132	105.388	105.427	108.48	108.744	111.576	112.202	113.934	115.767
	girls height	5.1	102.621	0.0474581	0.0384688	90.3939	91.8725	93.3122	93.8435	96.321	96.5585	99.386	99.4229	102.621	105.917	105.957	109.048	109.316	112.185	112.819	114.573	116.43
	girls height	5.2	103.113	0.0478083	0.0384688	90.7425	92.2379	93.6941	94.2315	96.7379	96.9783	99.8393	99.8767	103.113	106.451	106.49	109.621	109.892	112.797	113.439	115.216	117.097
	girls height	5.3	103.61	0.0481566	0.0384688	91.0946	92.6069	94.0797	94.6233	97.1588	97.4019	100.297	100.335	103.61	106.988	107.029	110.198	110.472	113.415	114.065	115.865	117.77
	girls height	5.4	104.111	0.0485024	0.0384688	91.4498	92.979	94.4685	95.0183	97.5829	97.8289	100.758	100.796	104.111	107.53	107.571	110.779	111.057	114.036	114.695	116.518	118.448
	girls height	5.5	104.615	0.0488454	0.0384688	91.8081	93.3543	94.8605	95.4165	98.0104	98.2592	101.222	101.261	104.615	108.075	108.116	111.364	111.645	114.662	115.329	117.175	119.13
	girls height	5.6	105.121	0.0491854	0.0384688	92.1688	93.732	95.255	95.8172	98.4404	98.6921	101.689	101.728	105.121	108.623	108.665	111.952	112.237	115.291	115.966	117.835	119.815
	girls height	5.7	105.63	0.049522	0.0384688	92.5316	94.1119	95.6516	96.2201	98.8726	99.1271	102.158	102.198	105.63	109.174	109.216	112.543	112.831	115.922	116.606	118.498	120.502
	girls height	5.8	106.141	0.0498549	0.0384688	92.8962	94.4934	96.0499	96.6246	99.3065	99.5639	102.629	102.669	106.141	109.726	109.769	113.135	113.427	116.556	117.248	119.163	121.192
	girls height	5.9	106.653	0.050184	0.0384688	93.2621	94.8764	96.4496	97.0305	99.7418	100.002	103.101	103.142	106.653	110.279	110.323	113.729	114.024	117.19	117.891	119.829	121.883
	girls height	6	107.166	0.0505089	0.0384688	93.629	95.2603	96.8503	97.4374	100.178	100.441	103.574	103.615	107.166	110.834	110.878	114.323	114.622	117.825	118.534	120.496	122.575
	girls height	6.1	107.68	0.0508295	0.0384688	93.9967	95.6449	97.2516	97.8449	100.615	100.881	104.048	104.09	107.68	111.388	111.433	114.918	115.22	118.461	119.178	121.163	123.267
	girls height	6.2	108.193	0.0511456	0.0384688	94.3649	96.03	97.6533	98.2528	101.052	101.32	104.522	104.564	108.193	111.943	111.988	115.513	115.818	119.096	119.822	121.83	123.959
	girls height	6.3	108.706	0.051457	0.0384688	94.7334	96.4153	98.0551	98.6608	101.489	101.76	104.996	105.038	108.706	112.497	112.543	116.107	116.416	119.731	120.465	122.496	124.65
	girls height	6.4	109.219	0.0517634	0.0384688	95.1018	96.8005	98.4568	99.0686	101.926	102.2	105.469	105.512	109.219	113.051	113.097	116.7	117.012	120.365	121.107	123.161	125.339
	girls height	6.5	109.73	0.0520649	0.0384688	95.4702	97.1855	98.8582	99.4761	102.362	102.639	105.941	105.984	109.73	113.603	113.65	117.292	117.608	120.997	121.747	123.825	126.027
	girls height	6.6	110.241	0.0523614	0.0384688	95.8384	97.5703	99.2593	99.8833	102.798	103.077	106.413	106.457	110.241	114.155	114.201	117.882	118.202	121.628	122.386	124.486	126.713
	girls height	6.7	110.751	0.0526528	0.0384688	96.2065	97.9549	99.6602	100.29	103.233	103.515	106.884	106.928	110.751	114.705	114.752	118.472	118.794	122.257	123.024	125.147	127.398
	girls height	6.8	111.26	0.0529393	0.0384688	96.5746	98.3393	100.061	100.697	103.668	103.953	107.355	107.399	111.26	115.254	115.302	119.06	119.386	122.885	123.66	125.805	128.081
	girls height	6.9	111.769	0.0532208	0.0384688	96.9426	98.7236	100.461	101.103	104.102	104.39	107.825	107.87	111.769	115.803	115.851	119.647	119.976	123.512	124.295	126.463	128.762
	girls height	7	112.276	0.0534973	0.0384688	97.3106	99.1078	100.861	101.509	104.536	104.827	108.294	108.34	112.276	116.35	116.398	120.233	120.565	124.137	124.928	127.118	129.442
	girls height	7.1	112.783	0.0537689	0.0384688	97.6786	99.4919	101.261	101.915	104.97	105.263	108.763	108.809	112.783	116.896	116.945	120.817	121.153	124.76	125.559	127.772	130.119
	girls height	7.2	113.289	0.0540356	0.0384688	98.0466	99.8758	101.661	102.32	105.403	105.699	109.231	109.277	113.289	117.441	117.491	121.401	121.74	125.383	126.19	128.424	130.796
	girls height	7.3	113.794	0.0542973	0.0384688	98.4146	100.26	102.06	102.726	105.836	106.135	109.699	109.745	113.794	117.985	118.035	121.983	122.325	126.003	126.818	129.075	131.47
	girls height	7.4	114.298	0.0545542	0.0384688	98.7827	100.644	102.46	103.131	106.268	106.57	110.166	110.213	114.298	118.529	118.579	122.564	122.909	126.623	127.446	129.724	132.143
	girls height	7.5	114.802	0.0548063	0.0384688	99.1509	101.028	102.859	103.536	106.701	107.005	110.632	110.68	114.802	119.071	119.122	123.143	123.492	127.241	128.071	130.372	132.814
	girls height	7.6	115.304	0.0550535	0.0384688	99.5192	101.411	103.258	103.941	107.133	107.439	111.098	111.146	115.304	119.612	119.663	123.722	124.074	127.857	128.696	131.018	133.483
	girls height	7.7	115.807	0.0552959	0.0384688	99.8876	101.795	103.658	104.346	107.564	107.874	111.564	111.612	115.807	120.152	120.204	124.299	124.654	128.472	129.319	131.663	134.15
	girls height	7.8	116.308	0.0555336	0.0384688	100.256	102.179	104.057	104.751	107.996	108.308	112.029	112.078	116.308	120.692	120.744	124.875	125.234	129.086	129.94	132.305	134.816
	girls height	7.9	116.809	0.0557664	0.0384688	100.625	102.563	104.456	105.155	108.427	108.741	112.494	112.543	116.809	121.23	121.283	125.45	125.812	129.698	130.56	132.946	135.48
	girls height	8	117.308	0.0559945	0.0384688	100.994	102.947	104.855	105.56	108.857	109.174	112.957	113.007	117.308	121.767	121.82	126.023	126.388	130.309	131.178	133.586	136.142
	girls height	8.1	117.807	0.0562176	0.0384688	101.362	103.331	105.253	105.964	109.288	109.607	113.421	113.471	117.807	122.303	122.357	126.595	126.963	130.918	131.794	134.223	136.802
	girls height	8.2	118.305	0.0564358	0.0384688	101.731	103.714	105.652	106.368	109.717	110.039	113.883	113.933	118.305	122.837	122.891	127.165	127.537	131.524	132.408	134.858	137.459
	girls height	8.3	118.801	0.0566491	0.0384688	102.099	104.098	106.049	106.771	110.146	110.471	114.344	114.395	118.801	123.37	123.425	127.734	128.108	132.129	133.02	135.491	138.114
	girls height	8.4	119.296	0.0568573	0.0384688	102.468	104.481	106.447	107.174	110.574	110.901	114.805	114.856	119.296	123.902	123.957	128.3	128.678	132.731	133.63	136.121	138.766
	girls height	8.5	119.79	0.0570605	0.0384688	102.836	104.863	106.844	107.576	111.002	111.331	115.264	115.315	119.79	124.431	124.487	128.865	129.245	133.331	134.238	136.749	139.415
	girls height	8.6	120.282	0.0572586	0.0384688	103.203	105.245	107.24	107.978	111.429	111.76	115.722	115.774	120.282	124.959	125.015	129.427	129.81	133.929	134.842	137.374	140.062
	girls height	8.7	120.773	0.0574516	0.0384688	103.571	105.627	107.636	108.379	111.854	112.188	116.179	116.231	120.773	125.485	125.541	129.987	130.373	134.524	135.445	137.996	140.705
	girls height	8.8	121.262	0.0576395	0.0384688	103.938	106.008	108.031	108.779	112.279	112.616	116.635	116.687	121.262	126.009	126.065	130.545	130.934	135.116	136.044	138.615	141.345
	girls height	8.9	121.749	0.0578223	0.0384688	104.304	106.389	108.425	109.179	112.703	113.042	117.089	117.142	121.749	126.531	126.588	131.1	131.492	135.706	136.64	139.231	141.982
	girls height	9	122.235	0.0579999	0.0384688	104.67	106.769	108.819	109.577	113.125	113.467	117.542	117.595	122.235	127.05	127.108	131.653	132.048	136.292	137.234	139.843	142.616
	girls height	9.1	122.719	0.0581724	0.0384688	105.036	107.148	109.212	109.975	113.547	113.89	117.993	118.047	122.719	127.568	127.626	132.203	132.601	136.876	137.824	140.453	143.245
	girls height	9.2	123.2	0.0583398	0.0384688	105.401	107.527	109.604	110.372	113.967	114.313	118.443	118.497	123.2	128.083	128.141	132.75	133.151	137.456	138.412	141.059	143.872
	girls height	9.3	123.68	0.0585019	0.0384688	105.766	107.905	109.995	110.768	114.386	114.734	118.892	118.946	123.68	128.596	128.654	133.295	133.698	138.034	138.996	141.662	144.494
	girls height	9.4	124.158	0.0586589	0.0384688	106.13	108.282	110.385	111.163	114.804	115.154	119.338	119.393	124.158	129.106	129.165	133.837	134.243	138.608	139.576	142.261	145.113
	girls height	9.5	124.634	0.0588108	0.0384688	106.493	108.658	110.774	111.557	115.221	115.573	119.783	119.838	124.634	129.614	129.673	134.376	134.784	139.178	140.153	142.856	145.727
	girls height	9.6	125.107	0.0589572	0.0384688	106.855	109.033	111.162	111.949	115.635	115.99	120.226	120.281	125.107	130.118	130.178	134.911	135.322	139.745	140.726	143.447	146.337
	girls height	9.7	125.577	0.0590983	0.0384688	107.216	109.407	111.548	112.34	116.048	116.404	120.666	120.722	125.577	130.619	130.68	135.442	135.856	140.307	141.295	144.033	146.942
	girls height	9.8	126.043	0.0592337	0.0384688	107.575	109.778	111.932	112.728	116.458	116.816	121.103	121.159	126.043	131.116	131.177	135.969	136.385	140.864	141.858	144.613	147.541
	girls height	9.9	126.506	0.0593634	0.0384688	107.932	110.147	112.313	113.114	116.865	117.225	121.537	121.593	126.506	131.609	131.67	136.49	136.909	141.415	142.415	145.187	148.133
	girls height	10	126.964	0.0594872	0.0384688	108.287	110.514	112.692	113.497	117.268	117.631	121.967	122.023	126.964	132.096	132.157	137.006	137.428	141.96	142.966	145.754	148.718
	girls height	10.1	127.417	0.0596051	0.0384688	108.639	110.878	113.067	113.877	117.668	118.033	122.392	122.449	127.417	132.578	132.64	137.516	137.94	142.498	143.51	146.314	149.295
	girls height	10.2	127.865	0.0597169	0.0384688	108.988	111.239	113.439	114.253	118.064	118.431	122.813	122.871	127.865	133.054	133.116	138.019	138.445	143.029	144.046	146.867	149.865
	girls height	10.3	128.307	0.0598226	0.0384688	109.334	111.596	113.807	114.625	118.456	118.824	123.229	123.287	128.307	133.523	133.586	138.515	138.944	143.552	144.575	147.411	150.425
	girls height	10.4	128.743	0.059922	0.0384688	109.677	111.949	114.171	114.993	118.843	119.213	123.64	123.698	128.743	133.986	134.049	139.004	139.434	144.067	145.095	147.946	150.976
	girls height	10.5	129.173	0.0600151	0.0384688	110.015	112.299	114.531	115.357	119.225	119.597	124.045	124.103	129.173	134.442	134.505	139.485	139.918	144.573	145.607	148.472	151.518
	girls height	10.6	129.597	0.0601019	0.0384688	110.35	112.644	114.887	115.716	119.602	119.976	124.444	124.503	129.597	134.891	134.954	139.957	140.392	145.071	146.109	148.989	152.05
	girls height	10.7	130.013	0.0601822	0.0384688	110.681	112.985	115.237	116.071	119.973	120.349	124.838	124.896	130.013	135.332	135.395	140.422	140.859	145.559	146.602	149.495	152.571
	girls height	10.8	130.423	0.060256	0.0384688	111.008	113.321	115.583	116.42	120.339	120.716	125.224	125.283	130.423	135.764	135.828	140.877	141.316	146.037	147.085	149.992	153.081
	girls height	10.9	130.824	0.0603233	0.0384688	111.329	113.652	115.923	116.764	120.699	121.078	125.604	125.664	130.824	136.188	136.253	141.323	141.764	146.506	147.558	150.477	153.58
	girls height	11	131.218	0.060384	0.0384688	111.647	113.978	116.258	117.102	121.053	121.433	125.977	126.037	131.218	136.604	136.669	141.76	142.202	146.964	148.02	150.951	154.067
	girls height	11.1	131.604	0.060438	0.0384688	111.959	114.299	116.587	117.434	121.4	121.782	126.343	126.403	131.604	137.011	137.076	142.186	142.631	147.411	148.472	151.414	154.543
	girls height	11.2	131.982	0.0604855	0.0384688	112.266	114.614	116.911	117.761	121.741	122.124	126.702	126.762	131.982	137.408	137.473	142.603	143.049	147.847	148.912	151.866	155.006
	girls height	11.3	132.351	0.0605263	0.0384688	112.567	114.924	117.228	118.081	122.074	122.459	127.053	127.113	132.351	137.796	137.862	143.009	143.457	148.272	149.341	152.305	155.456
	girls height	11.4	132.712	0.0605604	0.0384688	112.864	115.228	117.539	118.395	122.401	122.787	127.396	127.456	132.712	138.175	138.24	143.405	143.854	148.685	149.758	152.732	155.893
	girls height	11.5	133.063	0.0605879	0.0384688	113.155	115.526	117.845	118.703	122.721	123.108	127.731	127.792	133.063	138.544	138.609	143.79	144.241	149.087	150.163	153.146	156.318
	girls height	11.6	133.407	0.060609	0.0384688	113.44	115.818	118.144	119.004	123.034	123.422	128.059	128.12	133.407	138.903	138.969	144.165	144.617	149.477	150.556	153.549	156.73
	girls height	11.7	133.743	0.0606238	0.0384688	113.721	116.106	118.438	119.301	123.342	123.731	128.38	128.441	133.743	139.255	139.32	144.531	144.984	149.858	150.94	153.941	157.131
	girls height	11.8	134.071	0.0606326	0.0384688	113.998	116.388	118.726	119.591	123.643	124.033	128.695	128.756	134.071	139.597	139.663	144.888	145.342	150.229	151.313	154.322	157.521
	girls height	11.9	134.392	0.0606354	0.0384688	114.27	116.666	119.01	119.877	123.939	124.33	129.002	129.064	134.392	139.931	139.998	145.235	145.69	150.589	151.676	154.692	157.899
	girls height	12	134.706	0.0606324	0.0384688	114.538	116.94	119.289	120.158	124.229	124.621	129.304	129.365	134.706	140.258	140.325	145.574	146.03	150.94	152.03	155.053	158.266
	girls height	12.1	135.013	0.0606237	0.0384688	114.802	117.209	119.563	120.434	124.514	124.906	129.6	129.661	135.013	140.577	140.644	145.904	146.362	151.282	152.374	155.403	158.624
	girls height	12.2	135.314	0.0606096	0.0384688	115.062	117.474	119.833	120.706	124.794	125.187	129.89	129.952	135.314	140.89	140.956	146.227	146.685	151.615	152.71	155.745	158.972
	girls height	12.3	135.609	0.0605901	0.0384688	115.319	117.736	120.099	120.973	125.069	125.463	130.175	130.237	135.609	141.195	141.262	146.542	147.001	151.94	153.037	156.077	159.31
	girls height	12.4	135.899	0.0605654	0.0384688	115.572	117.994	120.361	121.237	125.34	125.735	130.455	130.517	135.899	141.494	141.561	146.85	147.31	152.257	153.355	156.401	159.639
	girls height	12.5	136.182	0.0605356	0.0384688	115.823	118.248	120.62	121.497	125.607	126.002	130.73	130.792	136.182	141.786	141.853	147.151	147.612	152.567	153.667	156.717	159.96
	girls height	12.6	136.461	0.0605009	0.0384688	116.071	118.5	120.875	121.754	125.869	126.266	131	131.062	136.461	142.073	142.14	147.445	147.907	152.869	153.97	157.025	160.273
	girls height	12.7	136.734	0.0604614	0.0384688	116.316	118.748	121.127	122.007	126.128	126.525	131.266	131.329	136.734	142.354	142.421	147.734	148.195	153.164	154.267	157.325	160.577
	girls height	12.8	137.003	0.0604173	0.0384688	116.558	118.994	121.375	122.257	126.384	126.781	131.528	131.591	137.003	142.63	142.697	148.016	148.478	153.452	154.556	157.619	160.874
	girls height	12.9	137.268	0.0603685	0.0384688	116.798	119.237	121.622	122.504	126.636	127.034	131.786	131.849	137.268	142.9	142.968	148.292	148.755	153.734	154.84	157.905	161.163
	girls height	13	137.528	0.0603154	0.0384688	117.036	119.478	121.865	122.748	126.885	127.283	132.041	132.103	137.528	143.166	143.233	148.563	149.026	154.01	155.117	158.185	161.446
	girls height	13.1	137.784	0.060258	0.0384688	117.272	119.716	122.106	122.99	127.131	127.529	132.292	132.354	137.784	143.427	143.495	148.828	149.292	154.28	155.388	158.458	161.722
	girls height	13.2	138.036	0.0601964	0.0384688	117.506	119.953	122.345	123.23	127.374	127.773	132.539	132.602	138.036	143.684	143.751	149.089	149.553	154.545	155.653	158.725	161.991
	girls height	13.3	138.284	0.0601307	0.0384688	117.739	120.187	122.581	123.467	127.615	128.014	132.784	132.847	138.284	143.936	144.004	149.345	149.809	154.804	155.913	158.987	162.255
	girls height	13.4	138.53	0.0600611	0.0384688	117.969	120.42	122.816	123.702	127.853	128.252	133.026	133.088	138.53	144.185	144.252	149.596	150.061	155.058	156.168	159.243	162.513
	girls height	13.5	138.771	0.0599876	0.0384688	118.199	120.651	123.048	123.935	128.089	128.488	133.265	133.327	138.771	144.429	144.497	149.844	150.308	155.308	156.417	159.494	162.765
	girls height	13.6	139.01	0.0599104	0.0384688	118.427	120.88	123.279	124.167	128.322	128.722	133.501	133.564	139.01	144.67	144.738	150.087	150.552	155.553	156.663	159.74	163.012
	girls height	13.7	139.246	0.0598296	0.0384688	118.654	121.108	123.508	124.396	128.554	128.954	133.735	133.798	139.246	144.908	144.976	150.326	150.791	155.793	156.903	159.982	163.253
	girls height	13.8	139.48	0.0597454	0.0384688	118.879	121.335	123.736	124.625	128.784	129.184	133.967	134.029	139.48	145.143	145.211	150.562	151.027	156.03	157.14	160.218	163.49
	girls height	13.9	139.71	0.0596578	0.0384688	119.104	121.561	123.963	124.851	129.012	129.412	134.196	134.259	139.71	145.374	145.442	150.794	151.259	156.262	157.372	160.451	163.723
	girls height	14	139.938	0.0595671	0.0384688	119.327	121.785	124.188	125.077	129.238	129.639	134.423	134.486	139.938	145.603	145.671	151.022	151.488	156.49	157.601	160.679	163.95
	girls height	14.1	140.164	0.0594735	0.0384688	119.549	122.008	124.411	125.3	129.463	129.863	134.648	134.711	140.164	145.828	145.896	151.248	151.713	156.715	157.825	160.903	164.174
	girls height	14.2	140.387	0.0593771	0.0384688	119.77	122.229	124.633	125.522	129.685	130.086	134.871	134.934	140.387	146.051	146.119	151.469	151.934	156.936	158.046	161.123	164.393
	girls height	14.3	140.607	0.0592782	0.0384688	119.99	122.449	124.853	125.743	129.906	130.306	135.092	135.154	140.607	146.27	146.338	151.688	152.153	157.153	158.262	161.338	164.607
	girls height	14.4	140.825	0.0591768	0.0384688	120.209	122.668	125.072	125.962	130.125	130.525	135.31	135.373	140.825	146.487	146.555	151.903	152.368	157.366	158.475	161.55	164.818
	girls height	14.5	141.04	0.0590731	0.0384688	120.426	122.885	125.289	126.179	130.342	130.742	135.526	135.589	141.04	146.701	146.768	152.115	152.58	157.576	158.685	161.758	165.025
	girls height	14.6	141.252	0.0589673	0.0384688	120.642	123.101	125.505	126.394	130.557	130.957	135.741	135.803	141.252	146.912	146.979	152.324	152.788	157.783	158.891	161.963	165.227
	girls height	14.7	141.463	0.0588595	0.0384688	120.856	123.316	125.719	126.608	130.77	131.17	135.953	136.015	141.463	147.12	147.187	152.53	152.994	157.986	159.093	162.164	165.426
	girls height	14.8	141.671	0.0587498	0.0384688	121.07	123.529	125.932	126.821	130.981	131.382	136.163	136.225	141.671	147.325	147.393	152.732	153.196	158.185	159.292	162.361	165.621
	girls height	14.9	141.876	0.0586385	0.0384688	121.281	123.74	126.143	127.031	131.191	131.591	136.37	136.433	141.876	147.528	147.596	152.932	153.396	158.382	159.488	162.554	165.812
	girls height	15	142.079	0.0585255	0.0384688	121.492	123.95	126.352	127.24	131.399	131.799	136.576	136.639	142.079	147.728	147.796	153.129	153.593	158.575	159.68	162.745	166
	girls height	15.1	142.28	0.0584111	0.0384688	121.701	124.158	126.56	127.448	131.604	132.004	136.78	136.842	142.28	147.926	147.993	153.323	153.786	158.765	159.87	162.931	166.184
	girls height	15.2	142.479	0.0582954	0.0384688	121.909	124.365	126.766	127.654	131.808	132.208	136.981	137.044	142.479	148.121	148.188	153.514	153.977	158.952	160.056	163.115	166.365
	girls height	15.3	142.675	0.0581784	0.0384688	122.115	124.571	126.97	127.858	132.011	132.41	137.181	137.243	142.675	148.313	148.381	153.703	154.165	159.136	160.239	163.296	166.543
	girls height	15.4	142.869	0.0580603	0.0384688	122.32	124.775	127.173	128.06	132.211	132.61	137.378	137.441	142.869	148.503	148.571	153.889	154.351	159.318	160.419	163.473	166.717
	girls height	15.5	143.061	0.0579412	0.0384688	122.523	124.977	127.374	128.261	132.409	132.809	137.574	137.636	143.061	148.691	148.758	154.072	154.533	159.496	160.596	163.647	166.888
	girls height	15.6	143.25	0.0578212	0.0384688	122.725	125.177	127.573	128.46	132.606	133.005	137.767	137.829	143.25	148.876	148.943	154.252	154.713	159.671	160.771	163.818	167.056
	girls height	15.7	143.438	0.0577004	0.0384688	122.925	125.377	127.772	128.657	132.801	133.2	137.959	138.021	143.438	149.059	149.126	154.43	154.891	159.844	160.943	163.987	167.221
	girls height	15.8	143.623	0.0575789	0.0384688	123.124	125.574	127.968	128.853	132.995	133.393	138.148	138.211	143.623	149.239	149.306	154.606	155.066	160.014	161.112	164.153	167.383
	girls height	15.9	143.806	0.0574567	0.0384688	123.322	125.77	128.163	129.047	133.186	133.584	138.336	138.398	143.806	149.417	149.485	154.779	155.239	160.182	161.278	164.316	167.542
	girls height	16	143.987	0.057334	0.0384688	123.518	125.965	128.356	129.24	133.375	133.773	138.522	138.584	143.987	149.593	149.66	154.949	155.409	160.346	161.441	164.476	167.699
	girls height	16.1	144.166	0.0572109	0.0384688	123.712	126.158	128.547	129.43	133.563	133.961	138.705	138.767	144.166	149.767	149.834	155.118	155.576	160.509	161.602	164.633	167.852
	girls height	16.2	144.343	0.0570874	0.0384688	123.905	126.349	128.736	129.619	133.749	134.146	138.887	138.949	144.343	149.938	150.005	155.283	155.742	160.668	161.761	164.788	168.003
	girls height	16.3	144.518	0.0569636	0.0384688	124.096	126.539	128.925	129.807	133.933	134.33	139.067	139.129	144.518	150.108	150.175	155.447	155.905	160.826	161.917	164.941	168.152
	girls height	16.4	144.691	0.0568396	0.0384688	124.286	126.727	129.111	129.992	134.116	134.512	139.245	139.307	144.691	150.275	150.342	155.608	156.066	160.981	162.071	165.09	168.297
	girls height	16.5	144.862	0.0567155	0.0384688	124.474	126.913	129.296	130.176	134.296	134.693	139.421	139.483	144.862	150.44	150.507	155.767	156.224	161.133	162.222	165.238	168.441
	girls height	16.6	145.031	0.0565912	0.0384688	124.661	127.098	129.479	130.359	134.475	134.871	139.595	139.657	145.031	150.603	150.669	155.924	156.38	161.284	162.371	165.383	168.581
	girls height	16.7	145.198	0.056467	0.0384688	124.846	127.281	129.66	130.539	134.652	135.048	139.768	139.83	145.198	150.764	150.83	156.079	156.534	161.432	162.517	165.526	168.72
	girls height	16.8	145.363	0.0563427	0.0384688	125.029	127.463	129.84	130.718	134.828	135.223	139.938	140	145.363	150.922	150.989	156.231	156.686	161.577	162.662	165.666	168.856
	girls height	16.9	145.526	0.0562184	0.0384688	125.211	127.643	130.018	130.896	135.002	135.396	140.107	140.169	145.526	151.079	151.146	156.382	156.836	161.721	162.804	165.804	168.99
	girls height	17	145.687	0.0560941	0.0384688	125.392	127.822	130.194	131.071	135.173	135.568	140.274	140.335	145.687	151.234	151.3	156.53	156.984	161.862	162.944	165.94	169.121
	girls height	17.1	145.846	0.0559699	0.0384688	125.57	127.998	130.369	131.245	135.344	135.737	140.439	140.5	145.846	151.387	151.453	156.676	157.129	162.002	163.081	166.074	169.25
	girls height	17.2	146.003	0.0558459	0.0384688	125.748	128.174	130.542	131.418	135.512	135.906	140.602	140.664	146.003	151.537	151.603	156.82	157.273	162.139	163.217	166.205	169.377
	girls height	17.3	146.159	0.055722	0.0384688	125.923	128.347	130.714	131.588	135.679	136.072	140.763	140.825	146.159	151.686	151.752	156.962	157.414	162.273	163.35	166.334	169.501
	girls height	17.4	146.312	0.0555982	0.0384688	126.097	128.519	130.883	131.757	135.844	136.236	140.923	140.984	146.312	151.833	151.899	157.102	157.554	162.406	163.482	166.461	169.624
	girls height	17.5	146.464	0.0554747	0.0384688	126.27	128.689	131.051	131.925	136.007	136.399	141.081	141.142	146.464	151.978	152.044	157.24	157.691	162.537	163.611	166.586	169.744
	girls height	17.6	146.613	0.0553513	0.0384688	126.441	128.858	131.218	132.09	136.168	136.56	141.237	141.298	146.613	152.121	152.186	157.376	157.826	162.665	163.738	166.709	169.862
	girls height	17.7	146.761	0.0552282	0.0384688	126.61	129.025	131.383	132.254	136.328	136.72	141.391	141.452	146.761	152.262	152.327	157.51	157.96	162.792	163.863	166.829	169.978
	girls height	17.8	146.907	0.0551054	0.0384688	126.778	129.191	131.546	132.417	136.486	136.877	141.544	141.605	146.907	152.401	152.466	157.642	158.091	162.917	163.986	166.948	170.091
	girls height	17.9	147.052	0.0549829	0.0384688	126.944	129.355	131.708	132.577	136.643	137.033	141.694	141.755	147.052	152.538	152.603	157.772	158.221	163.039	164.107	167.064	170.203
	girls height	18	147.194	0.0548606	0.0384688	127.109	129.517	131.868	132.736	136.797	137.188	141.843	141.904	147.194	152.673	152.739	157.9	158.348	163.16	164.226	167.179	170.313
	girls height	18.1	147.335	0.0547387	0.0384688	127.272	129.678	132.026	132.894	136.95	137.34	141.99	142.051	147.335	152.807	152.872	158.026	158.474	163.278	164.343	167.291	170.42
	girls height	18.2	147.474	0.0546172	0.0384688	127.433	129.837	132.183	133.05	137.102	137.491	142.136	142.197	147.474	152.938	153.004	158.151	158.598	163.395	164.458	167.402	170.526
	girls height	18.3	147.61	0.054496	0.0384688	127.593	129.994	132.337	133.203	137.251	137.64	142.279	142.34	147.61	153.068	153.133	158.273	158.719	163.509	164.57	167.51	170.629
	girls height	18.4	147.745	0.0543752	0.0384688	127.751	130.15	132.491	133.356	137.399	137.787	142.421	142.482	147.745	153.196	153.261	158.393	158.839	163.622	164.682	167.617	170.731
	girls height	18.5	147.879	0.0542548	0.0384688	127.908	130.304	132.643	133.507	137.546	137.934	142.562	142.623	147.879	153.322	153.387	158.513	158.957	163.733	164.791	167.722	170.831
	girls height	18.6	148.011	0.0541349	0.0384688	128.063	130.457	132.793	133.656	137.69	138.078	142.701	142.761	148.011	153.447	153.511	158.63	159.074	163.842	164.899	167.825	170.929
	girls height	18.7	148.141	0.0540154	0.0384688	128.217	130.608	132.942	133.804	137.833	138.22	142.837	142.898	148.141	153.569	153.634	158.745	159.188	163.95	165.004	167.926	171.025
	girls height	18.8	148.269	0.0538963	0.0384688	128.369	130.758	133.088	133.95	137.975	138.361	142.973	143.033	148.269	153.69	153.755	158.858	159.301	164.055	165.108	168.025	171.119
	girls height	18.9	148.396	0.0537777	0.0384688	128.519	130.905	133.234	134.094	138.114	138.5	143.106	143.166	148.396	153.809	153.873	158.969	159.411	164.158	165.21	168.122	171.211
	girls height	19	148.521	0.0536596	0.0384688	128.668	131.052	133.378	134.237	138.252	138.638	143.238	143.298	148.521	153.926	153.991	159.079	159.521	164.26	165.31	168.217	171.301
	girls height	19.1	148.644	0.053542	0.0384688	128.816	131.197	133.52	134.378	138.389	138.774	143.368	143.428	148.644	154.042	154.106	159.187	159.628	164.361	165.409	168.311	171.39
	girls height	19.2	148.766	0.0534249	0.0384688	128.961	131.34	133.66	134.518	138.524	138.908	143.497	143.557	148.766	154.156	154.22	159.293	159.734	164.459	165.505	168.403	171.477
	girls height	19.3	148.886	0.0533083	0.0384688	129.106	131.482	133.799	134.656	138.657	139.041	143.624	143.684	148.886	154.268	154.332	159.398	159.838	164.555	165.6	168.493	171.562
	girls height	19.4	149.004	0.0531923	0.0384688	129.249	131.622	133.937	134.792	138.789	139.172	143.749	143.809	149.004	154.379	154.443	159.501	159.94	164.65	165.693	168.582	171.646
	girls height	19.5	149.12	0.0530768	0.0384688	129.39	131.76	134.073	134.927	138.918	139.302	143.873	143.932	149.12	154.487	154.551	159.602	160.04	164.743	165.785	168.668	171.727
	girls height	19.6	149.235	0.0529619	0.0384688	129.529	131.897	134.207	135.06	139.047	139.429	143.994	144.054	149.235	154.594	154.658	159.701	160.139	164.834	165.874	168.753	171.807
	girls height	19.7	149.348	0.0528475	0.0384688	129.667	132.032	134.34	135.192	139.174	139.556	144.115	144.175	149.348	154.7	154.764	159.799	160.236	164.924	165.962	168.837	171.885
	girls height	19.8	149.46	0.0527337	0.0384688	129.804	132.166	134.471	135.322	139.299	139.681	144.234	144.293	149.46	154.804	154.868	159.895	160.332	165.012	166.049	168.918	171.962
	girls height	19.9	149.57	0.0526205	0.0384688	129.938	132.298	134.6	135.45	139.422	139.804	144.351	144.41	149.57	154.906	154.97	159.99	160.425	165.099	166.133	168.998	172.036
	girls height	20	149.679	0.0525078	0.0384688	130.072	132.43	134.729	135.578	139.545	139.926	144.467	144.526	149.679	155.007	155.071	160.083	160.518	165.184	166.217	169.077	172.11
	girls height	20.1	149.786	0.0523958	0.0384688	130.205	132.559	134.855	135.704	139.666	140.046	144.581	144.641	149.786	155.107	155.17	160.175	160.609	165.267	166.299	169.154	172.182
	girls height	20.2	149.891	0.0522843	0.0384688	130.335	132.687	134.98	135.828	139.785	140.165	144.694	144.753	149.891	155.204	155.268	160.265	160.698	165.349	166.379	169.23	172.252
	girls height	20.3	149.995	0.0521734	0.0384688	130.464	132.813	135.104	135.95	139.902	140.282	144.805	144.864	149.995	155.3	155.364	160.353	160.786	165.43	166.458	169.304	172.321
	girls height	20.4	150.098	0.0520631	0.0384688	130.593	132.939	135.227	136.072	140.019	140.398	144.915	144.974	150.098	155.396	155.459	160.441	160.873	165.509	166.535	169.377	172.389
	girls height	20.5	150.2	0.0519534	0.0384688	130.72	133.063	135.348	136.192	140.135	140.513	145.024	145.083	150.2	155.49	155.553	160.527	160.958	165.587	166.612	169.448	172.456
	girls height	20.6	150.299	0.0518442	0.0384688	130.844	133.185	135.468	136.311	140.248	140.626	145.131	145.19	150.299	155.581	155.644	160.611	161.042	165.663	166.686	169.518	172.52
	girls height	20.7	150.398	0.0517357	0.0384688	130.968	133.306	135.586	136.428	140.36	140.738	145.237	145.296	150.398	155.672	155.735	160.694	161.124	165.738	166.759	169.586	172.584
	girls height	20.8	150.496	0.0516277	0.0384688	131.091	133.427	135.704	136.545	140.472	140.849	145.342	145.401	150.496	155.762	155.825	160.776	161.206	165.812	166.832	169.654	172.646
	girls height	20.9	150.593	0.0515203	0.0384688	131.214	133.546	135.82	136.66	140.582	140.959	145.446	145.505	150.593	155.851	155.914	160.858	161.286	165.885	166.903	169.721	172.708
	girls height	21	150.689	0.0514135	0.0384688	131.335	133.665	135.936	136.775	140.692	141.068	145.549	145.608	150.689	155.94	156.002	160.939	161.366	165.958	166.974	169.788	172.77
	girls height	21.1	150.783	0.0513072	0.0384688	131.455	133.782	136.051	136.889	140.801	141.176	145.651	145.71	150.783	156.027	156.089	161.018	161.445	166.029	167.044	169.852	172.829
	girls height	21.2	150.877	0.0512015	0.0384688	131.574	133.898	136.164	137.001	140.908	141.283	145.752	145.81	150.877	156.112	156.175	161.096	161.522	166.099	167.112	169.916	172.888
	girls height	21.3	150.969	0.0510964	0.0384688	131.691	134.013	136.276	137.112	141.014	141.388	145.851	145.91	150.969	156.197	156.259	161.173	161.599	166.168	167.18	169.979	172.946
	girls height	21.4	151.061	0.0509919	0.0384688	131.808	134.127	136.387	137.222	141.119	141.493	145.95	146.008	151.061	156.281	156.343	161.249	161.674	166.236	167.246	170.041	173.002
	girls height	21.5	151.151	0.050888	0.0384688	131.924	134.24	136.497	137.331	141.223	141.597	146.048	146.106	151.151	156.364	156.426	161.324	161.749	166.304	167.312	170.101	173.058
	girls height	21.6	151.241	0.0507846	0.0384688	132.039	134.352	136.607	137.439	141.326	141.699	146.145	146.203	151.241	156.445	156.508	161.398	161.822	166.37	167.376	170.162	173.113
	girls height	21.7	151.329	0.0506818	0.0384688	132.152	134.463	136.715	137.547	141.429	141.801	146.241	146.299	151.329	156.527	156.589	161.472	161.895	166.435	167.44	170.221	173.168
	girls height	21.8	151.417	0.0505796	0.0384688	132.265	134.573	136.822	137.653	141.53	141.902	146.335	146.393	151.417	156.607	156.669	161.544	161.967	166.5	167.503	170.279	173.221
	girls height	21.9	151.505	0.0504779	0.0384688	132.378	134.682	136.929	137.759	141.631	142.003	146.43	146.488	151.505	156.686	156.748	161.616	162.038	166.564	167.566	170.337	173.274
	girls height	22	151.591	0.0503768	0.0384688	132.489	134.791	137.035	137.863	141.731	142.102	146.523	146.581	151.591	156.765	156.827	161.687	162.109	166.628	167.627	170.394	173.327
	girls height	22.1	151.676	0.0502763	0.0384688	132.599	134.899	137.14	137.967	141.83	142.2	146.616	146.674	151.676	156.843	156.905	161.758	162.179	166.69	167.688	170.451	173.378
	girls height	22.2	151.761	0.0501764	0.0384688	132.709	135.006	137.244	138.071	141.928	142.298	146.708	146.766	151.761	156.92	156.982	161.828	162.248	166.752	167.749	170.507	173.429
	girls height	22.3	151.845	0.050077	0.0384688	132.818	135.112	137.348	138.173	142.026	142.395	146.799	146.857	151.845	156.997	157.058	161.897	162.316	166.814	167.809	170.562	173.479
	girls height	22.4	151.929	0.0499781	0.0384688	132.926	135.217	137.45	138.275	142.122	142.492	146.889	146.947	151.929	157.073	157.134	161.965	162.384	166.874	167.868	170.617	173.529
	girls height	22.5	152.012	0.0498799	0.0384688	133.034	135.322	137.552	138.376	142.219	142.587	146.979	147.037	152.012	157.148	157.209	162.033	162.451	166.935	167.926	170.671	173.579
	girls height	22.6	152.094	0.0497822	0.0384688	133.141	135.426	137.654	138.476	142.314	142.682	147.069	147.126	152.094	157.223	157.284	162.101	162.518	166.994	167.985	170.725	173.628
	girls height	22.7	152.176	0.049685	0.0384688	133.247	135.53	137.755	138.576	142.409	142.777	147.157	147.215	152.176	157.297	157.359	162.168	162.585	167.054	168.042	170.778	173.676
	girls height	22.8	152.257	0.0495884	0.0384688	133.353	135.633	137.855	138.675	142.504	142.871	147.245	147.303	152.257	157.371	157.432	162.234	162.65	167.113	168.1	170.831	173.724
	girls height	22.9	152.338	0.0494923	0.0384688	133.458	135.735	137.955	138.774	142.597	142.964	147.333	147.39	152.338	157.445	157.505	162.3	162.716	167.171	168.157	170.883	173.772
	girls height	23	152.418	0.0493969	0.0384688	133.562	135.837	138.054	138.872	142.691	143.057	147.42	147.477	152.418	157.518	157.579	162.366	162.781	167.23	168.214	170.936	173.82
	boys BMI	2	16.1134	0.0873484	-0.799853	13.0144	13.348	13.6827	13.8087	14.4154	14.4753	15.212	15.2219	16.1134	17.1035	17.1158	18.1184	18.2088	19.2167	19.4496	20.1139	20.8513
	boys BMI	2.1	16.0554	0.0861608	-0.811923	13.0055	13.3343	13.664	13.7881	14.3854	14.4443	15.1691	15.1789	16.0554	17.0282	17.0402	18.0245	18.1133	19.1021	19.3304	19.9817	20.7044
	boys BMI	2.2	16.0053	0.085016	-0.824	13.0016	13.3258	13.6508	13.7731	14.3615	14.4196	15.1332	15.1429	16.0053	16.9618	16.9737	17.9408	18.028	18.9989	19.2231	19.8621	20.5709
	boys BMI	2.3	15.9629	0.0839336	-0.836106	13.0019	13.3218	13.6424	13.7631	14.3433	14.4005	15.1039	15.1134	15.9629	16.9044	16.916	17.8674	17.9531	18.9076	19.1279	19.7557	20.4519
	boys BMI	2.4	15.926	0.0829209	-0.84827	13.0045	13.3204	13.637	13.7561	14.3288	14.3853	15.0791	15.0885	15.926	16.8537	16.8652	17.8022	17.8865	18.826	19.0427	19.6604	20.3451
	boys BMI	2.5	15.8925	0.0819801	-0.860522	13.0076	13.3198	13.6326	13.7503	14.316	14.3717	15.0567	15.066	15.8925	16.8075	16.8188	17.7425	17.8257	18.7514	18.9649	19.5732	20.2475
	boys BMI	2.6	15.8603	0.0811123	-0.872889	13.0096	13.3184	13.6276	13.744	14.3031	14.3582	15.0349	15.044	15.8603	16.7636	16.7748	17.6863	17.7684	18.6815	18.8921	19.492	20.1567
	boys BMI	2.7	15.828	0.0803177	-0.885402	13.0092	13.3147	13.6207	13.7357	14.2887	14.3431	15.0122	15.0212	15.828	16.7205	16.7315	17.6318	17.7129	18.6146	18.8225	19.4147	20.0708
	boys BMI	2.8	15.7942	0.0795961	-0.898087	13.0054	13.3078	13.6106	13.7245	14.2716	14.3255	14.9874	14.9963	15.7942	16.6767	16.6876	17.5776	17.6577	18.5489	18.7544	19.3396	19.988
	boys BMI	2.9	15.7583	0.0789461	-0.910974	12.9977	13.2972	13.597	13.7097	14.2514	14.3047	14.9599	14.9687	15.7583	16.6316	16.6424	17.523	17.6022	18.4839	18.6872	19.2662	19.9075
	boys BMI	3	15.7213	0.0783659	-0.924092	12.987	13.2836	13.5806	13.6923	14.2288	14.2816	14.9305	14.9393	15.7213	16.586	16.5967	17.4688	17.5472	18.4204	18.6217	19.1951	19.8303
	boys BMI	3.1	15.6839	0.0778532	-0.93747	12.9739	13.268	13.5623	13.673	14.2048	14.2571	14.9002	14.9089	15.6839	16.541	16.5516	17.416	17.4938	18.3593	18.5589	19.1274	19.7573
	boys BMI	3.2	15.647	0.0774058	-0.951136	12.9593	13.2509	13.5429	13.6526	14.18	14.2319	14.8697	14.8783	15.647	16.4973	16.5078	17.3654	17.4425	18.3015	18.4996	19.0639	19.6893
	boys BMI	3.3	15.6112	0.0770217	-0.965118	12.9437	13.2331	13.5228	13.6317	14.155	14.2066	14.8396	14.8481	15.6112	16.4554	16.4659	17.3176	17.3942	18.2476	18.4445	19.0053	19.627
	boys BMI	3.4	15.5771	0.0766986	-0.979442	12.9277	13.2151	13.5027	13.6109	14.1306	14.1817	14.8105	14.819	15.5771	16.416	16.4264	17.2731	17.3494	18.1982	18.394	18.9521	19.5709
	boys BMI	3.5	15.545	0.0764348	-0.994118	12.9118	13.1972	13.483	13.5905	14.1069	14.1578	14.7828	14.7912	15.545	16.3796	16.3899	17.2325	17.3084	18.1536	18.3487	18.9047	19.5215
	boys BMI	3.6	15.5156	0.0762271	-1.00916	12.8964	13.1801	13.4643	13.5711	14.0847	14.1353	14.757	14.7654	15.5156	16.3465	16.3568	17.1962	17.2719	18.1144	18.3089	18.8636	19.4791
	boys BMI	3.7	15.4893	0.0760712	-1.02457	12.8821	13.1644	13.447	13.5534	14.0645	14.1148	14.7338	14.7421	15.4893	16.3173	16.3276	17.1647	17.2402	18.081	18.2752	18.8292	19.4443
	boys BMI	3.8	15.4666	0.0759628	-1.04037	12.8696	13.1505	13.4319	13.5378	14.0467	14.0969	14.7135	14.7218	15.4666	16.2926	16.3028	17.1385	17.2138	18.0538	18.248	18.8019	19.4173
	boys BMI	3.9	15.448	0.0758983	-1.05656	12.8593	13.139	13.4193	13.5248	14.0319	14.0819	14.6967	14.705	15.448	16.2726	16.2828	17.1178	17.1931	18.0332	18.2275	18.7821	19.3986
	boys BMI	4	15.4338	0.0758745	-1.07317	12.8515	13.1302	13.4096	13.5148	14.0205	14.0704	14.6837	14.692	15.4338	16.2577	16.268	17.103	17.1784	18.0195	18.2141	18.7699	19.3883
	boys BMI	4.1	15.4243	0.0758884	-1.09018	12.8466	13.1246	13.4032	13.5081	14.0127	14.0625	14.6749	14.6831	15.4243	16.2483	16.2585	17.0944	17.1699	18.0129	18.208	18.7657	19.3866
	boys BMI	4.2	15.4198	0.0759373	-1.10763	12.845	13.1223	13.4003	13.505	14.0088	14.0585	14.6704	14.6787	15.4198	16.2445	16.2547	17.0922	17.1679	18.0136	18.2095	18.7696	19.3938
	boys BMI	4.3	15.4204	0.0760189	-1.12551	12.8468	13.1236	13.4012	13.5058	14.0091	14.0588	14.6705	14.6788	15.4204	16.2464	16.2567	17.0966	17.1725	18.0217	18.2186	18.7818	19.41
	boys BMI	4.4	15.4258	0.0761321	-1.14385	12.8518	13.1282	13.4056	13.5101	14.0133	14.0629	14.6749	14.6832	15.4258	16.2538	16.2641	17.1071	17.1834	18.0368	18.2349	18.8018	19.4348
	boys BMI	4.5	15.4345	0.0762781	-1.16264	12.8588	13.135	13.4122	13.5167	14.02	14.0697	14.6823	14.6905	15.4345	16.2652	16.2755	17.1222	17.1989	18.0575	18.2569	18.828	19.4664
	boys BMI	4.6	15.4453	0.0764583	-1.18188	12.8666	13.1427	13.4199	13.5244	14.0279	14.0777	14.6912	14.6994	15.4453	16.279	16.2894	17.1405	17.2176	18.082	18.283	18.8589	19.5035
	boys BMI	4.7	15.4568	0.0766738	-1.20156	12.8742	13.1502	13.4275	13.532	14.036	14.0858	14.7004	14.7087	15.4568	16.2941	16.3045	17.1606	17.2382	18.1091	18.3117	18.8931	19.5444
	boys BMI	4.8	15.4679	0.0769258	-1.22165	12.8805	13.1566	13.434	13.5386	14.0432	14.0931	14.709	14.7174	15.4679	16.3092	16.3197	17.1812	17.2594	18.1374	18.342	18.9292	19.588
	boys BMI	4.9	15.4777	0.0772151	-1.24212	12.8848	13.1609	13.4385	13.5432	14.0485	14.0985	14.716	14.7244	15.4777	16.3234	16.3339	17.2013	17.2802	18.166	18.3726	18.9662	19.6331
	boys BMI	5	15.4852	0.0775428	-1.26295	12.8863	13.1625	13.4403	13.5451	14.0512	14.1013	14.7205	14.7288	15.4852	16.3356	16.3462	17.22	17.2995	18.1937	18.4025	19.0031	19.6787
	boys BMI	5.1	15.4896	0.0779095	-1.28413	12.8843	13.1606	13.4386	13.5435	14.0505	14.1007	14.7216	14.73	15.4896	16.345	16.3557	17.2364	17.3166	18.2197	18.4309	19.0389	19.7239
	boys BMI	5.2	15.4902	0.0783161	-1.30563	12.8782	13.1546	13.4328	13.5378	14.0458	14.0961	14.7189	14.7273	15.4902	16.351	16.3617	17.2496	17.3306	18.2433	18.457	19.0728	19.7679
	boys BMI	5.3	15.4865	0.0787632	-1.32742	12.8674	13.1439	13.4224	13.5276	14.0364	14.0868	14.7115	14.72	15.4865	16.3527	16.3636	17.2591	17.3408	18.2637	18.4801	19.1043	19.8101
	boys BMI	5.4	15.4784	0.0792501	-1.34949	12.8522	13.1287	13.4074	13.5127	14.0225	14.0731	14.6997	14.7082	15.4784	16.3504	16.3614	17.2649	17.3475	18.2809	18.5002	19.1334	19.8506
	boys BMI	5.5	15.4665	0.0797747	-1.3718	12.833	13.1096	13.3885	13.4939	14.0047	14.0554	14.6841	14.6926	15.4665	16.3446	16.3556	17.2676	17.351	18.2957	18.518	19.1606	19.89
	boys BMI	5.6	15.4514	0.0803353	-1.39435	12.8104	13.087	13.3661	13.4717	13.9834	14.0342	14.665	14.6736	15.4514	16.3359	16.347	17.2677	17.3521	18.3087	18.5341	19.1867	19.9291
	boys BMI	5.7	15.4337	0.0809302	-1.4171	12.7848	13.0615	13.3409	13.4466	13.9593	14.0102	14.6432	14.6518	15.4337	16.3247	16.3359	17.2659	17.3512	18.3202	18.549	19.2123	19.9684
	boys BMI	5.8	15.4138	0.0815578	-1.44003	12.7567	13.0335	13.3131	13.4189	13.9327	13.9838	14.619	14.6276	15.4138	16.3116	16.3229	17.2625	17.3489	18.331	18.5633	19.2378	20.0085
	boys BMI	5.9	15.392	0.0822168	-1.46309	12.7266	13.0034	13.2833	13.3892	13.904	13.9553	14.5928	14.6015	15.392	16.297	16.3084	17.2581	17.3455	18.3414	18.5774	19.2637	20.0499
	boys BMI	6	15.3689	0.0829058	-1.48627	12.6947	12.9716	13.2517	13.3578	13.8738	13.9252	14.5651	14.5738	15.3689	16.2813	16.2928	17.253	17.3415	18.3519	18.5918	19.2906	20.0932
	boys BMI	6.1	15.3448	0.0836238	-1.50951	12.6615	12.9385	13.2189	13.3251	13.8422	13.8938	14.5362	14.545	15.3448	16.2649	16.2765	17.2476	17.3373	18.3628	18.6069	19.3189	20.1388
	boys BMI	6.2	15.3199	0.0843694	-1.5328	12.6272	12.9043	13.185	13.2914	13.8097	13.8614	14.5064	14.5153	15.3199	16.2481	16.2598	17.2424	17.3332	18.3746	18.623	19.3489	20.1873
	boys BMI	6.3	15.2947	0.0851418	-1.55608	12.5922	12.8694	13.1504	13.257	13.7765	13.8284	14.4761	14.485	15.2947	16.2311	16.243	17.2375	17.3296	18.3877	18.6406	19.3812	20.2391
	boys BMI	6.4	15.2693	0.0859401	-1.57934	12.5566	12.834	13.1153	13.2221	13.7429	13.795	14.4455	14.4544	15.2693	16.2144	16.2264	17.2332	17.3267	18.4022	18.6599	19.4159	20.2945
	boys BMI	6.5	15.2441	0.086763	-1.60253	12.5208	12.7983	13.08	13.187	13.7092	13.7614	14.4148	14.4237	15.2441	16.1981	16.2102	17.2299	17.3248	18.4185	18.6813	19.4535	20.3539
	boys BMI	6.6	15.219	0.0876089	-1.62563	12.4848	12.7625	13.0445	13.1517	13.6753	13.7277	14.3841	14.3931	15.219	16.1822	16.1945	17.2276	17.3239	18.4366	18.7046	19.494	20.4175
	boys BMI	6.7	15.1941	0.088476	-1.64859	12.4486	12.7265	13.0089	13.1163	13.6414	13.694	14.3534	14.3624	15.1941	16.1668	16.1792	17.2261	17.3239	18.4564	18.73	19.5373	20.4852
	boys BMI	6.8	15.1693	0.0893626	-1.67138	12.4124	12.6904	12.9733	13.0809	13.6075	13.6602	14.3227	14.3318	15.1693	16.1518	16.1643	17.2256	17.3249	18.478	18.7573	19.5834	20.5571
	boys BMI	6.9	15.1448	0.0902669	-1.69398	12.3761	12.6543	12.9376	13.0454	13.5735	13.6265	14.2922	14.3013	15.1448	16.1372	16.1499	17.2259	17.3268	18.5013	18.7865	19.6324	20.6331
	boys BMI	7	15.1205	0.0911875	-1.71632	12.3398	12.6183	12.902	13.01	13.5397	13.5928	14.2617	14.2709	15.1205	16.1231	16.1359	17.227	17.3296	18.5262	18.8177	19.6841	20.7133
	boys BMI	7.1	15.0964	0.0921229	-1.73838	12.3036	12.5823	12.8664	12.9747	13.5059	13.5593	14.2314	14.2407	15.0964	16.1094	16.1224	17.229	17.3332	18.5527	18.8507	19.7385	20.7977
	boys BMI	7.2	15.0725	0.0930715	-1.7601	12.2674	12.5463	12.8309	12.9394	13.4722	13.5258	14.2012	14.2105	15.0725	16.0961	16.1092	17.2317	17.3377	18.5808	18.8855	19.7957	20.8864
	boys BMI	7.3	15.0488	0.0940321	-1.78144	12.2314	12.5105	12.7956	12.9043	13.4387	13.4925	14.1712	14.1806	15.0488	16.0832	16.0965	17.2352	17.343	18.6105	18.9221	19.8556	20.9793
	boys BMI	7.4	15.0254	0.0950032	-1.80235	12.1955	12.4749	12.7604	12.8693	13.4053	13.4593	14.1414	14.1508	15.0254	16.0707	16.0842	17.2394	17.349	18.6416	18.9605	19.9182	21.0764
	boys BMI	7.5	15.0023	0.0959837	-1.8228	12.1597	12.4394	12.7253	12.8345	13.3721	13.4263	14.1117	14.1212	15.0023	16.0585	16.0722	17.2444	17.3558	18.6741	19.0005	19.9833	21.1777
	boys BMI	7.6	14.9794	0.0969722	-1.84273	12.1242	12.4041	12.6905	12.7999	13.3391	13.3935	14.0823	14.0918	14.9794	16.0468	16.0606	17.2499	17.3633	18.7081	19.0421	20.051	21.2832
	boys BMI	7.7	14.9567	0.0979675	-1.8621	12.0888	12.369	12.6559	12.7655	13.3064	13.361	14.0531	14.0627	14.9567	16.0354	16.0494	17.2562	17.3715	18.7433	19.0853	20.1211	21.3929
	boys BMI	7.8	14.9344	0.0989685	-1.88087	12.0537	12.3341	12.6215	12.7314	13.2738	13.3286	14.0242	14.0338	14.9344	16.0244	16.0386	17.263	17.3803	18.7798	19.1299	20.1937	21.5067
	boys BMI	7.9	14.9124	0.0999743	-1.899	12.0189	12.2996	12.5874	12.6975	13.2416	13.2967	13.9955	14.0053	14.9124	16.0138	16.0282	17.2705	17.3899	18.8177	19.1761	20.2688	21.6248
	boys BMI	8	14.891	0.100985	-1.91643	11.9846	12.2655	12.5539	12.6642	13.21	13.2652	13.9675	13.9773	14.891	16.0039	16.0185	17.279	17.4004	18.8572	19.2242	20.3466	21.7474
	boys BMI	8.1	14.8705	0.101999	-1.93312	11.951	12.2323	12.5211	12.6317	13.1792	13.2346	13.9404	13.9502	14.8705	15.9951	16.0098	17.2888	17.4122	18.8986	19.2745	20.4276	21.8751
	boys BMI	8.2	14.8512	0.103017	-1.94905	11.9183	12.1999	12.4893	12.6002	13.1494	13.205	13.9143	13.9242	14.8512	15.9876	16.0025	17.3001	17.4257	18.9423	19.3273	20.5121	22.0082
	boys BMI	8.3	14.8333	0.104039	-1.96418	11.8867	12.1687	12.4587	12.5698	13.1208	13.1767	13.8895	13.8995	14.8333	15.9816	15.9967	17.3133	17.441	18.9884	19.3828	20.6003	22.1471
	boys BMI	8.4	14.817	0.105065	-1.97846	11.8563	12.1388	12.4294	12.5408	13.0937	13.1498	13.8663	13.8763	14.817	15.9774	15.9927	17.3285	17.4585	19.0374	19.4413	20.6926	22.292
	boys BMI	8.5	14.8026	0.106093	-1.99187	11.8274	12.1103	12.4016	12.5133	13.0681	13.1245	13.8447	13.8548	14.8026	15.9752	15.9906	17.346	17.4782	19.0893	19.503	20.7891	22.4432
	boys BMI	8.6	14.7901	0.107124	-2.00437	11.8	12.0834	12.3754	12.4875	13.0443	13.101	13.8251	13.8352	14.7901	15.9752	15.9908	17.3661	17.5005	19.1445	19.5682	20.89	22.6009
	boys BMI	8.7	14.7799	0.108158	-2.01592	11.7742	12.0582	12.351	12.4634	13.0224	13.0793	13.8074	13.8176	14.7799	15.9775	15.9933	17.3888	17.5255	19.203	19.637	20.9956	22.7653
	boys BMI	8.8	14.7719	0.109194	-2.02649	11.7502	12.0349	12.3285	12.4413	13.0026	13.0597	13.7919	13.8022	14.7719	15.9824	15.9984	17.4143	17.5534	19.265	19.7095	21.1059	22.9365
	boys BMI	8.9	14.7665	0.110233	-2.03605	11.728	12.0134	12.308	12.4212	12.9849	13.0423	13.7787	13.7891	14.7665	15.99	16.0063	17.4429	17.5844	19.3307	19.7859	21.221	23.1146
	boys BMI	9	14.7637	0.111273	-2.04455	11.7078	11.994	12.2896	12.4032	12.9694	13.0271	13.768	13.7784	14.7637	16.0005	16.0169	17.4747	17.6186	19.4002	19.8664	21.341	23.2995
	boys BMI	9.1	14.7636	0.112316	-2.05197	11.6896	11.9767	12.2733	12.3874	12.9563	13.0143	13.7598	13.7703	14.7636	16.014	16.0306	17.5098	17.6561	19.4736	19.9509	21.466	23.4912
	boys BMI	9.2	14.7665	0.113359	-2.05826	11.6734	11.9616	12.2594	12.3739	12.9457	13.004	13.7543	13.7648	14.7665	16.0306	16.0474	17.5483	17.6972	19.551	20.0396	21.5959	23.6895
	boys BMI	9.3	14.7723	0.114404	-2.06342	11.6595	11.9487	12.2477	12.3628	12.9376	12.9963	13.7515	13.7621	14.7723	16.0504	16.0675	17.5904	17.7418	19.6324	20.1326	21.7309	23.8944
	boys BMI	9.4	14.7812	0.11545	-2.06744	11.6477	11.9381	12.2385	12.3542	12.9321	12.9912	13.7516	13.7623	14.7812	16.0737	16.091	17.6362	17.7901	19.7181	20.2299	21.8707	24.1058
	boys BMI	9.5	14.7934	0.116497	-2.07032	11.6383	11.9299	12.2318	12.3481	12.9293	12.9888	13.7546	13.7654	14.7933	16.1004	16.1179	17.6857	17.8422	19.808	20.3316	22.0156	24.3233
	boys BMI	9.6	14.8085	0.117545	-2.07206	11.6309	11.924	12.2274	12.3443	12.9291	12.9889	13.7604	13.7713	14.8085	16.1304	16.1481	17.7389	17.898	19.9018	20.4374	22.165	24.5466
	boys BMI	9.7	14.8265	0.118594	-2.07266	11.6256	11.9201	12.2252	12.3427	12.9312	12.9915	13.7688	13.7797	14.8265	16.1635	16.1815	17.7954	17.9572	19.9994	20.547	22.3186	24.7749
	boys BMI	9.8	14.8472	0.119645	-2.0721	11.6219	11.918	12.2249	12.3432	12.9355	12.9962	13.7795	13.7906	14.8471	16.1996	16.2177	17.8551	18.0195	20.1004	20.66	22.4759	25.0076
	boys BMI	9.9	14.8703	0.120697	-2.0704	11.6199	11.9176	12.2264	12.3454	12.9418	13.0029	13.7925	13.8037	14.8702	16.2383	16.2567	17.9176	18.0847	20.2044	20.7761	22.6365	25.2437
	boys BMI	10	14.8956	0.12175	-2.06755	11.6193	11.9188	12.2295	12.3493	12.95	13.0115	13.8076	13.8188	14.8956	16.2795	16.2982	17.9828	18.1526	20.3112	20.895	22.7998	25.4827
	boys BMI	10.1	14.9232	0.122805	-2.06354	11.62	11.9213	12.234	12.3547	12.9598	13.0218	13.8245	13.8359	14.9231	16.3231	16.342	18.0506	18.223	20.4204	21.0163	22.9654	25.7237
	boys BMI	10.2	14.9526	0.123862	-2.05838	11.6218	11.9251	12.2399	12.3615	12.9711	13.0336	13.8432	13.8546	14.9525	16.3688	16.3879	18.1205	18.2956	20.5318	21.1397	23.1327	25.966
	boys BMI	10.3	14.9839	0.12492	-2.05206	11.6246	11.9299	12.247	12.3694	12.9838	13.0468	13.8634	13.875	14.9838	16.4165	16.4359	18.1926	18.3704	20.6452	21.265	23.3015	26.2086
	boys BMI	10.4	15.0169	0.125981	-2.04458	11.6282	11.9357	12.2551	12.3784	12.9977	13.0613	13.8852	13.8968	15.0167	16.4661	16.4857	18.2665	18.447	20.7601	21.3917	23.4711	26.4507
	boys BMI	10.5	15.0513	0.127044	-2.03595	11.6326	11.9423	12.2641	12.3884	13.0128	13.0769	13.9082	13.92	15.0512	16.5173	16.5372	18.3421	18.5253	20.8763	21.5196	23.6411	26.6917
	boys BMI	10.6	15.0872	0.128109	-2.0262	11.6375	11.9495	12.2739	12.3992	13.0288	13.0935	13.9324	13.9443	15.0871	16.5701	16.5903	18.4193	18.6051	20.9937	21.6483	23.8111	26.9307
	boys BMI	10.7	15.1244	0.129176	-2.01533	11.6429	11.9574	12.2843	12.4107	13.0457	13.1109	13.9577	13.9697	15.1242	16.6244	16.6447	18.4979	18.6863	21.1119	21.7777	23.9807	27.167
	boys BMI	10.8	15.1626	0.130246	-2.00336	11.6487	11.9657	12.2953	12.4227	13.0633	13.1291	13.9839	13.9961	15.1625	16.6799	16.7005	18.5776	18.7687	21.2307	21.9075	24.1494	27.3999
	boys BMI	10.9	15.202	0.131318	-1.99031	11.6548	11.9743	12.3068	12.4352	13.0816	13.148	14.011	14.0233	15.2018	16.7365	16.7574	18.6585	18.8521	21.3499	22.0373	24.3169	27.6286
	boys BMI	11	15.2422	0.132393	-1.97619	11.661	11.9832	12.3185	12.4481	13.1004	13.1674	14.0388	14.0512	15.2421	16.7942	16.8153	18.7402	18.9364	21.4692	22.1669	24.4828	27.8524
	boys BMI	11.1	15.2833	0.133471	-1.96102	11.6672	11.9922	12.3305	12.4613	13.1196	13.1873	14.0673	14.0798	15.2831	16.8529	16.8742	18.8227	19.0214	21.5884	22.2961	24.6466	28.0708
	boys BMI	11.2	15.3251	0.134551	-1.94481	11.6734	12.0013	12.3426	12.4747	13.1392	13.2075	14.0963	14.1089	15.3249	16.9123	16.9339	18.9058	19.107	21.7074	22.4246	24.8081	28.2829
	boys BMI	11.3	15.3675	0.135635	-1.92758	11.6794	12.0103	12.3548	12.4881	13.159	13.228	14.1257	14.1384	15.3674	16.9724	16.9943	18.9894	19.193	21.8257	22.5521	24.9667	28.4882
	boys BMI	11.4	15.4105	0.136722	-1.90934	11.6853	12.0192	12.3669	12.5015	13.1789	13.2487	14.1554	14.1683	15.4103	17.0331	17.0552	19.0734	19.2793	21.9434	22.6785	25.1223	28.6861
	boys BMI	11.5	15.4538	0.137811	-1.89012	11.6907	12.0278	12.3789	12.5147	13.1989	13.2694	14.1855	14.1985	15.4537	17.0943	17.1167	19.1575	19.3658	22.0601	22.8035	25.2743	28.876
	boys BMI	11.6	15.4975	0.138904	-1.86992	11.6958	12.0361	12.3907	12.5278	13.2189	13.2901	14.2157	14.2288	15.4974	17.1559	17.1785	19.2417	19.4523	22.1756	22.9268	25.4225	29.0572
	boys BMI	11.7	15.5414	0.14	-1.84877	11.7003	12.044	12.4021	12.5406	13.2387	13.3106	14.2459	14.2592	15.5413	17.2177	17.2405	19.3258	19.5386	22.2897	23.0481	25.5665	29.2294
	boys BMI	11.8	15.5855	0.141098	-1.82671	11.7043	12.0514	12.413	12.553	13.2583	13.331	14.2761	14.2896	15.5853	17.2797	17.3027	19.4097	19.6247	22.4021	23.1673	25.706	29.3921
	boys BMI	11.9	15.6295	0.142199	-1.80375	11.7075	12.0581	12.4235	12.5649	13.2776	13.351	14.3062	14.3198	15.6294	17.3416	17.3649	19.4932	19.7103	22.5128	23.2842	25.8407	29.5449
	boys BMI	12	15.6735	0.143303	-1.77991	11.71	12.0642	12.4334	12.5763	13.2965	13.3707	14.3361	14.3498	15.6734	17.4035	17.427	19.5762	19.7953	22.6214	23.3985	25.9705	29.6876
	boys BMI	12.1	15.7174	0.144409	-1.75523	11.7116	12.0695	12.4426	12.5871	13.315	13.39	14.3657	14.3796	15.7172	17.4651	17.4889	19.6585	19.8795	22.7279	23.51	26.095	29.82
	boys BMI	12.2	15.761	0.145518	-1.72974	11.7123	12.074	12.4511	12.5971	13.3329	13.4087	14.3949	14.409	15.7609	17.5265	17.5505	19.7401	19.963	22.8321	23.6186	26.2142	29.9418
	boys BMI	12.3	15.8042	0.146629	-1.70344	11.712	12.0776	12.4588	12.6063	13.3501	13.4267	14.4237	14.4379	15.8041	17.5875	17.6118	19.8208	20.0454	22.9337	23.7241	26.3277	30.053
	boys BMI	12.4	15.8471	0.147743	-1.67638	11.7106	12.0802	12.4656	12.6147	13.3667	13.4442	14.452	14.4663	15.847	17.648	17.6725	19.9004	20.1268	23.0327	23.8264	26.4356	30.1537
	boys BMI	12.5	15.8895	0.148858	-1.64857	11.708	12.0817	12.4714	12.6222	13.3825	13.4608	14.4797	14.4941	15.8894	17.708	17.7327	19.979	20.207	23.1289	23.9253	26.5376	30.2437
	boys BMI	12.6	15.9313	0.149976	-1.62004	11.7043	12.0822	12.4762	12.6287	13.3975	13.4767	14.5067	14.5213	15.9313	17.7672	17.7922	20.0563	20.2858	23.2222	24.0207	26.6338	30.3234
	boys BMI	12.7	15.9725	0.151095	-1.59082	11.6993	12.0814	12.4799	12.6341	13.4115	13.4916	14.533	14.5478	15.9725	17.8258	17.8509	20.1322	20.3632	23.3125	24.1126	26.724	30.3929
	boys BMI	12.8	16.013	0.152217	-1.56094	11.6929	12.0795	12.4825	12.6385	13.4247	13.5057	14.5585	14.5735	16.013	17.8835	17.9088	20.2068	20.4391	23.3998	24.2007	26.8084	30.4524
	boys BMI	12.9	16.0528	0.15334	-1.53045	11.6852	12.0762	12.4838	12.6416	13.4368	13.5187	14.5832	14.5983	16.0528	17.9403	17.9658	20.2798	20.5135	23.4839	24.2853	26.8869	30.5025
	boys BMI	13	16.0917	0.154465	-1.49937	11.6761	12.0716	12.484	12.6436	13.4479	13.5307	14.6069	14.6222	16.0917	17.9961	18.0218	20.3513	20.5861	23.5648	24.3661	26.9598	30.5437
	boys BMI	13.1	16.1297	0.155592	-1.46776	11.6654	12.0656	12.4828	12.6443	13.4578	13.5416	14.6298	14.6452	16.1297	18.0508	18.0768	20.4211	20.657	23.6425	24.4432	27.0272	30.5763
	boys BMI	13.2	16.1668	0.15672	-1.43566	11.6533	12.0582	12.4803	12.6437	13.4666	13.5514	14.6516	14.6672	16.1668	18.1045	18.1307	20.4891	20.7261	23.717	24.5166	27.0891	30.601
	boys BMI	13.3	16.2029	0.15785	-1.4031	11.6396	12.0493	12.4765	12.6418	13.4743	13.5599	14.6723	14.6881	16.2029	18.157	18.1833	20.5554	20.7933	23.7883	24.5864	27.1458	30.6183
	boys BMI	13.4	16.238	0.158981	-1.37013	11.6243	12.039	12.4712	12.6384	13.4806	13.5673	14.692	14.7079	16.238	18.2082	18.2347	20.6198	20.8586	23.8563	24.6525	27.1975	30.6287
	boys BMI	13.5	16.2719	0.160114	-1.33679	11.6074	12.0271	12.4645	12.6337	13.4857	13.5734	14.7105	14.7266	16.2719	18.2581	18.2848	20.6824	20.9218	23.9212	24.715	27.2443	30.6328
	boys BMI	13.6	16.3046	0.161248	-1.30312	11.5888	12.0136	12.4563	12.6275	13.4895	13.5782	14.7278	14.7441	16.3046	18.3066	18.3335	20.7429	20.9831	23.9828	24.774	27.2864	30.631
	boys BMI	13.7	16.3362	0.162383	-1.26916	11.5685	11.9985	12.4465	12.6199	13.4919	13.5816	14.7439	14.7604	16.3362	18.3538	18.3808	20.8015	21.0423	24.0412	24.8294	27.324	30.6238
	boys BMI	13.8	16.3665	0.163519	-1.23495	11.5466	11.9818	12.4353	12.6107	13.493	13.5837	14.7588	14.7754	16.3665	18.3994	18.4267	20.858	21.0994	24.0965	24.8815	27.3574	30.6118
	boys BMI	13.9	16.3956	0.164656	-1.20053	11.523	11.9636	12.4226	12.6001	13.4927	13.5844	14.7724	14.7892	16.3956	18.4437	18.4711	20.9125	21.1544	24.1488	24.9302	27.3867	30.5954
	boys BMI	14	16.4235	0.165794	-1.16594	11.4977	11.9438	12.4084	12.588	13.4912	13.5839	14.7848	14.8018	16.4235	18.4866	18.5141	20.9652	21.2075	24.1983	24.9759	27.4123	30.5751
	boys BMI	14.1	16.4504	0.166932	-1.1312	11.4709	11.9226	12.3928	12.5746	13.4884	13.5822	14.7962	14.8133	16.4504	18.5282	18.5559	21.016	21.2586	24.245	25.0186	27.4345	30.5514
	boys BMI	14.2	16.4762	0.168071	-1.09635	11.4426	11.8999	12.3759	12.5599	13.4844	13.5793	14.8065	14.8238	16.4762	18.5685	18.5964	21.0651	21.308	24.2891	25.0586	27.4536	30.5248
	boys BMI	14.3	16.501	0.169209	-1.06142	11.4128	11.8758	12.3577	12.5439	13.4793	13.5753	14.8157	14.8332	16.501	18.6076	18.6356	21.1125	21.3557	24.3309	25.096	27.4697	30.4956
	boys BMI	14.4	16.5248	0.170346	-1.02645	11.3816	11.8504	12.3382	12.5268	13.4732	13.5703	14.824	14.8417	16.5248	18.6456	18.6738	21.1583	21.4016	24.3703	25.131	27.4832	30.4642
	boys BMI	14.5	16.5477	0.171484	-0.991451	11.349	11.8237	12.3176	12.5084	13.466	13.5642	14.8314	14.8493	16.5477	18.6825	18.7108	21.2026	21.4461	24.4076	25.1637	27.4942	30.4309
	boys BMI	14.6	16.5698	0.17262	-0.956469	11.3151	11.7958	12.2958	12.4889	13.4578	13.5571	14.838	14.856	16.5698	18.7183	18.7468	21.2454	21.489	24.4428	25.1942	27.5031	30.3961
	boys BMI	14.7	16.5911	0.173755	-0.921533	11.2799	11.7667	12.2729	12.4684	13.4487	13.5492	14.8437	14.8619	16.5911	18.7532	18.7817	21.2869	21.5305	24.4762	25.2229	27.51	30.3601
	boys BMI	14.8	16.6116	0.174889	-0.886672	11.2434	11.7364	12.249	12.4468	13.4387	13.5403	14.8487	14.8671	16.6116	18.7871	18.8158	21.327	21.5706	24.5078	25.2497	27.5152	30.3232
	boys BMI	14.9	16.6314	0.176021	-0.85192	11.2058	11.7051	12.224	12.4243	13.4279	13.5306	14.8529	14.8715	16.6314	18.8201	18.8489	21.3659	21.6095	24.5379	25.2749	27.5189	30.2857
	boys BMI	15	16.6504	0.177151	-0.817306	11.167	11.6727	12.1981	12.4008	13.4163	13.5202	14.8564	14.8752	16.6504	18.8523	18.8812	21.4036	21.6472	24.5664	25.2986	27.5213	30.2477
	boys BMI	15.1	16.6689	0.178279	-0.782856	11.1271	11.6392	12.1712	12.3765	13.4039	13.509	14.8593	14.8782	16.6689	18.8836	18.9127	21.4402	21.6837	24.5936	25.3209	27.5225	30.2096
	boys BMI	15.2	16.6867	0.179405	-0.748581	11.0861	11.6048	12.1435	12.3513	13.3908	13.497	14.8616	14.8807	16.6867	18.9142	18.9434	21.4758	21.7192	24.6195	25.342	27.5227	30.1715
	boys BMI	15.3	16.704	0.180529	-0.71449	11.0441	11.5695	12.1149	12.3253	13.377	13.4845	14.8633	14.8826	16.704	18.9441	18.9734	21.5104	21.7536	24.6441	25.3618	27.5219	30.1333
	boys BMI	15.4	16.7208	0.181649	-0.680591	11.0011	11.5333	12.0856	12.2985	13.3626	13.4712	14.8644	14.884	16.7208	18.9733	19.0027	21.544	21.7871	24.6677	25.3806	27.5203	30.0953
	boys BMI	15.5	16.737	0.182767	-0.646893	10.957	11.4961	12.0554	12.2709	13.3476	13.4574	14.8651	14.8848	16.737	19.0019	19.0314	21.5768	21.8197	24.6902	25.3983	27.518	30.0575
	boys BMI	15.6	16.7528	0.183882	-0.613405	10.912	11.4581	12.0244	12.2426	13.332	13.4431	14.8653	14.8852	16.7528	19.0298	19.0595	21.6087	21.8514	24.7117	25.415	27.515	30.0199
	boys BMI	15.7	16.7682	0.184993	-0.580136	10.8661	11.4193	11.9928	12.2137	13.3158	13.4281	14.8651	14.8852	16.7682	19.0572	19.087	21.6398	21.8823	24.7323	25.4309	27.5115	29.9827
	boys BMI	15.8	16.7832	0.186101	-0.547095	10.8192	11.3797	11.9604	12.184	13.2992	13.4127	14.8645	14.8848	16.7832	19.0841	19.1139	21.6701	21.9124	24.7521	25.446	27.5075	29.9459
	boys BMI	15.9	16.7978	0.187205	-0.514289	10.7715	11.3393	11.9274	12.1538	13.282	13.3969	14.8635	14.884	16.7978	19.1105	19.1404	21.6998	21.9418	24.7711	25.4603	27.503	29.9095
	boys BMI	16	16.8121	0.188305	-0.481729	10.7229	11.2981	11.8937	12.1229	13.2644	13.3806	14.8622	14.8829	16.8121	19.1364	19.1664	21.7288	21.9705	24.7894	25.4741	27.4983	29.8738
	boys BMI	16.1	16.8261	0.1894	-0.449422	10.6735	11.2562	11.8594	12.0915	13.2464	13.3638	14.8606	14.8814	16.8261	19.1618	19.192	21.7572	21.9986	24.8071	25.4872	27.4933	29.8386
	boys BMI	16.2	16.8398	0.190492	-0.417378	10.6232	11.2137	11.8246	12.0595	13.228	13.3467	14.8587	14.8798	16.8398	19.1869	19.2172	21.785	22.0262	24.8242	25.4998	27.4882	29.8041
	boys BMI	16.3	16.8533	0.191579	-0.385596	10.5722	11.1704	11.7892	12.027	13.2092	13.3293	14.8566	14.8778	16.8533	19.2116	19.242	21.8123	22.0532	24.8408	25.5119	27.4829	29.7703
	boys BMI	16.4	16.8665	0.192661	-0.354071	10.5203	11.1265	11.7532	11.994	13.1901	13.3115	14.8542	14.8757	16.8665	19.236	19.2664	21.8391	22.0796	24.8569	25.5236	27.4775	29.7371
	boys BMI	16.5	16.8796	0.193738	-0.322794	10.4677	11.082	11.7167	11.9605	13.1707	13.2934	14.8517	14.8733	16.8796	19.2601	19.2906	21.8654	22.1056	24.8725	25.5349	27.472	29.7046
	boys BMI	16.6	16.8925	0.19481	-0.291758	10.4142	11.0368	11.6797	11.9265	13.151	13.2751	14.849	14.8708	16.8925	19.2839	19.3145	21.8913	22.1312	24.8876	25.5458	27.4664	29.6727
	boys BMI	16.7	16.9053	0.195877	-0.260956	10.36	10.9909	11.6421	11.8921	13.1309	13.2564	14.8461	14.8681	16.9053	19.3074	19.338	21.9168	22.1563	24.9023	25.5563	27.4607	29.6413
	boys BMI	16.8	16.9178	0.196939	-0.230381	10.3049	10.9443	11.604	11.8571	13.1106	13.2374	14.843	14.8652	16.9178	19.3305	19.3613	21.9417	22.1809	24.9166	25.5663	27.4549	29.6105
	boys BMI	16.9	16.9302	0.197996	-0.200024	10.2489	10.897	11.5653	11.8215	13.0898	13.2181	14.8397	14.8621	16.9302	19.3534	19.3842	21.9662	22.205	24.9304	25.576	27.4489	29.5801
	boys BMI	17	16.9423	0.199049	-0.169879	10.192	10.8489	11.5259	11.7855	13.0688	13.1984	14.8361	14.8587	16.9423	19.3759	19.4068	21.9902	22.2286	24.9436	25.5852	27.4427	29.5501
	boys BMI	17.1	16.9542	0.200096	-0.139938	10.1341	10.8001	11.486	11.7488	13.0473	13.1784	14.8324	14.8552	16.9542	19.3981	19.4291	22.0137	22.2518	24.9564	25.5939	27.4363	29.5204
	boys BMI	17.2	16.9659	0.201139	-0.110194	10.0753	10.7505	11.4454	11.7116	13.0255	13.158	14.8284	14.8514	16.9659	19.42	19.451	22.0367	22.2744	24.9686	25.6021	27.4296	29.491
	boys BMI	17.3	16.9774	0.202178	-0.0806393	10.0155	10.7	11.4042	11.6737	13.0033	13.1373	14.8242	14.8474	16.9774	19.4414	19.4726	22.0592	22.2964	24.9804	25.6099	27.4227	29.4618
	boys BMI	17.4	16.9886	0.203212	-0.0512661	9.95463	10.6487	11.3623	11.6353	12.9807	13.1161	14.8197	14.8431	16.9886	19.4625	19.4937	22.0812	22.318	24.9916	25.6171	27.4155	29.4329
	boys BMI	17.5	16.9996	0.204241	-0.0220648	9.89267	10.5965	11.3196	11.5962	12.9576	13.0946	14.815	14.8386	16.9996	19.4833	19.5145	22.1026	22.339	25.0022	25.6239	27.408	29.404
	boys BMI	17.6	17.0103	0.205266	0.00697535	9.82958	10.5434	11.2763	11.5564	12.9341	13.0726	14.81	14.8338	17.0103	19.5036	19.5349	22.1235	22.3594	25.0122	25.6301	27.4001	29.3753
	boys BMI	17.7	17.0208	0.206287	0.0358652	9.76531	10.4894	11.2321	11.5159	12.9102	13.0502	14.8047	14.8288	17.0208	19.5235	19.5549	22.1438	22.3793	25.0217	25.6357	27.3919	29.3466
	boys BMI	17.8	17.0309	0.207303	0.0646156	9.69982	10.4343	11.1872	11.4747	12.8858	13.0274	14.7992	14.8234	17.0309	19.5431	19.5745	22.1635	22.3986	25.0305	25.6407	27.3832	29.3179
	boys BMI	17.9	17.0408	0.208316	0.0932372	9.63306	10.3782	11.1415	11.4327	12.861	13.0041	14.7933	14.8178	17.0408	19.5622	19.5937	22.1827	22.4173	25.0387	25.6452	27.3741	29.289
	boys BMI	18	17.0504	0.209324	0.121741	9.56496	10.321	11.0949	11.39	12.8356	12.9804	14.7872	14.8118	17.0504	19.5809	19.6124	22.2012	22.4353	25.0463	25.649	27.3645	29.2601
	boys BMI	18.1	17.0597	0.210328	0.150137	9.49547	10.2627	11.0474	11.3464	12.8098	12.9561	14.7807	14.8056	17.0597	19.5991	19.6307	22.2192	22.4528	25.0532	25.6522	27.3545	29.231
	boys BMI	18.2	17.0687	0.211328	0.178438	9.42454	10.2033	10.999	11.3021	12.7834	12.9314	14.774	14.799	17.0687	19.6169	19.6486	22.2365	22.4696	25.0595	25.6547	27.3439	29.2016
	boys BMI	18.3	17.0774	0.212325	0.206652	9.35209	10.1426	10.9497	11.2568	12.7565	12.9061	14.7669	14.7921	17.0774	19.6343	19.666	22.2532	22.4858	25.065	25.6565	27.3327	29.172
	boys BMI	18.4	17.0858	0.213317	0.234792	9.27806	10.0807	10.8993	11.2107	12.729	12.8804	14.7594	14.7849	17.0858	19.6512	19.6829	22.2693	22.5014	25.0699	25.6577	27.321	29.1421
	boys BMI	18.5	17.0939	0.214306	0.262867	9.20238	10.0175	10.848	11.1636	12.701	12.854	14.7516	14.7774	17.0939	19.6676	19.6994	22.2848	22.5163	25.074	25.6581	27.3086	29.1118
	boys BMI	18.6	17.1016	0.215291	0.290887	9.12497	9.9529	10.7956	11.1156	12.6723	12.8271	14.7435	14.7695	17.1016	19.6836	19.7154	22.2995	22.5305	25.0774	25.6578	27.2957	29.0812
	boys BMI	18.7	17.109	0.216273	0.318854	9.04577	9.8869	10.7421	11.0666	12.6431	12.7997	14.7351	14.7612	17.109	19.6991	19.7309	22.3137	22.5441	25.08	25.6568	27.2821	29.0501
	boys BMI	18.8	17.1161	0.217251	0.346769	8.96471	9.81944	10.6875	11.0166	12.6133	12.7716	14.7262	14.7526	17.1161	19.7141	19.746	22.3271	22.557	25.0819	25.6551	27.2679	29.0187
	boys BMI	18.9	17.1228	0.218225	0.374631	8.88172	9.75047	10.6317	10.9656	12.5828	12.743	14.7171	14.7437	17.1228	19.7286	19.7605	22.3399	22.5692	25.0831	25.6526	27.253	28.9869
	boys BMI	19	17.1292	0.219196	0.402443	8.79674	9.67995	10.5748	10.9134	12.5517	12.7138	14.7075	14.7343	17.1292	19.7426	19.7746	22.3521	22.5807	25.0836	25.6495	27.2376	28.9548
	boys BMI	19.1	17.1352	0.220163	0.430206	8.70967	9.60782	10.5166	10.8602	12.52	12.6839	14.6976	14.7246	17.1352	19.7561	19.7881	22.3636	22.5916	25.0833	25.6456	27.2215	28.9222
	boys BMI	19.2	17.1409	0.221128	0.457919	8.62044	9.53403	10.4572	10.8059	12.4875	12.6534	14.6873	14.7146	17.1409	19.7692	19.8012	22.3744	22.6018	25.0823	25.6411	27.2049	28.8892
	boys BMI	19.3	17.1462	0.222089	0.485583	8.52896	9.45852	10.3964	10.7504	12.4545	12.6223	14.6766	14.7041	17.1462	19.7817	19.8138	22.3845	22.6113	25.0806	25.6358	27.1876	28.8559
	boys BMI	19.4	17.1512	0.223046	0.513201	8.43513	9.38122	10.3344	10.6937	12.4207	12.5906	14.6655	14.6933	17.1512	19.7937	19.8258	22.394	22.6201	25.0782	25.6298	27.1698	28.8222
	boys BMI	19.5	17.1558	0.224001	0.540772	8.33886	9.30207	10.2709	10.6358	12.3863	12.5582	14.6541	14.682	17.1558	19.8052	19.8373	22.4028	22.6283	25.0751	25.6232	27.1513	28.7881
	boys BMI	19.6	17.16	0.224953	0.568297	8.24003	9.221	10.2061	10.5767	12.3511	12.5251	14.6422	14.6704	17.16	19.8162	19.8483	22.411	22.6358	25.0713	25.6158	27.1323	28.7536
	boys BMI	19.7	17.1638	0.225901	0.595777	8.13852	9.13794	10.1398	10.5162	12.3152	12.4913	14.63	14.6584	17.1638	19.8267	19.8588	22.4185	22.6426	25.0668	25.6078	27.1127	28.7188
	boys BMI	19.8	17.1673	0.226847	0.623213	8.03422	9.05281	10.072	10.4544	12.2786	12.4568	14.6173	14.646	17.1673	19.8366	19.8688	22.4253	22.6487	25.0616	25.5991	27.0925	28.6835
	boys BMI	19.9	17.1704	0.227789	0.650606	7.92699	8.96552	10.0026	10.3913	12.2412	12.4217	14.6043	14.6332	17.1704	19.8461	19.8783	22.4315	22.6542	25.0557	25.5897	27.0717	28.6479
	boys BMI	20	17.1731	0.228729	0.677956	7.81669	8.87599	9.93166	10.3267	12.2031	12.3858	14.5908	14.62	17.1731	19.855	19.8872	22.437	22.659	25.0491	25.5796	27.0503	28.6119
	boys BMI	20.1	17.1755	0.229666	0.705264	7.70317	8.78415	9.85905	10.2607	12.1643	12.3492	14.577	14.6064	17.1755	19.8634	19.8956	22.4419	22.6632	25.0418	25.569	27.0284	28.5756
	boys BMI	20.2	17.1776	0.230601	0.73253	7.58627	8.68988	9.78474	10.1932	12.1246	12.3119	14.5628	14.5924	17.1776	19.8714	19.9036	22.4462	22.6668	25.034	25.5577	27.0061	28.5389
	boys BMI	20.3	17.1793	0.231532	0.759755	7.4658	8.5931	9.70868	10.1242	12.0842	12.2739	14.5482	14.5781	17.1793	19.8789	19.9111	22.4499	22.6698	25.0256	25.5458	26.9832	28.502
	boys BMI	20.4	17.1807	0.232461	0.786939	7.34157	8.49368	9.63081	10.0536	12.0431	12.2351	14.5333	14.5635	17.1807	19.886	19.9182	22.453	22.6722	25.0166	25.5335	26.96	28.4648
	boys BMI	20.5	17.1818	0.233388	0.814084	7.21337	8.39152	9.55107	9.98142	12.0012	12.1957	14.518	14.5484	17.1818	19.8926	19.9248	22.4556	22.6741	25.007	25.5206	26.9363	28.4274
	boys BMI	20.6	17.1826	0.234312	0.841189	7.08097	8.28647	9.4694	9.90758	11.9584	12.1555	14.5024	14.5331	17.1826	19.8988	19.9311	22.4577	22.6754	24.997	25.5072	26.9122	28.3898
	boys BMI	20.7	17.1831	0.235234	0.868256	6.94413	8.17842	9.38573	9.83203	11.9149	12.1146	14.4865	14.5174	17.1831	19.9047	19.9369	22.4593	22.6763	24.9864	25.4933	26.8877	28.352
	boys BMI	20.8	17.1834	0.236153	0.895285	6.80262	8.06723	9.29998	9.75472	11.8707	12.073	14.4703	14.5014	17.1834	19.9101	19.9424	22.4604	22.6766	24.9754	25.479	26.8629	28.3141
	boys BMI	20.9	17.1834	0.23707	0.922277	6.6562	7.95277	9.21211	9.6756	11.8256	12.0306	14.4537	14.4851	17.1834	19.9152	19.9475	22.4611	22.6765	24.964	25.4643	26.8378	28.276
	boys BMI	21	17.1832	0.237985	0.949234	6.50468	7.83492	9.12204	9.59463	11.7797	11.9875	14.4369	14.4686	17.1832	19.92	19.9522	22.4613	22.676	24.9521	25.4491	26.8124	28.2377
	boys BMI	21.1	17.1828	0.238898	0.97616	6.34791	7.71358	9.02972	9.51177	11.733	11.9437	14.4197	14.4517	17.1828	19.9244	19.9566	22.461	22.675	24.9398	25.4336	26.7867	28.1994
	boys BMI	21.2	17.1821	0.239809	1.00306	6.18583	7.58868	8.93512	9.42699	11.6856	11.8991	14.4024	14.4346	17.1822	19.9285	19.9607	22.4604	22.6736	24.9271	25.4177	26.7607	28.1609
	boys BMI	21.3	17.1812	0.240717	1.02993	6.0185	7.46022	8.83824	9.3403	11.6373	11.8539	14.3847	14.4173	17.1814	19.9323	19.9645	22.4594	22.6718	24.9141	25.4015	26.7345	28.1224
	boys BMI	21.4	17.1802	0.241624	1.05678	5.84616	7.32824	8.7391	9.25172	11.5883	11.808	14.3669	14.3997	17.1804	19.9358	19.968	22.458	22.6697	24.9007	25.3849	26.708	28.0838
	boys BMI	21.5	17.1789	0.242528	1.08362	5.66923	7.19288	8.63776	9.16131	11.5387	11.7614	14.3489	14.3819	17.1793	19.939	19.9712	22.4563	22.6672	24.8869	25.3681	26.6813	28.0451
	boys BMI	21.6	17.1775	0.243431	1.11044	5.48835	7.05437	8.53434	9.06915	11.4883	11.7143	14.3307	14.364	17.178	19.942	19.9742	22.4542	22.6643	24.8729	25.3509	26.6544	28.0064
	boys BMI	21.7	17.1759	0.244332	1.13724	5.30442	6.91305	8.42899	8.97538	11.4374	11.6666	14.3124	14.346	17.1767	19.9448	19.977	22.4518	22.6612	24.8586	25.3335	26.6274	27.9676
	boys BMI	21.8	17.1741	0.245231	1.16405	5.11858	6.76936	8.32193	8.88017	11.386	11.6185	14.2941	14.328	17.1753	19.9474	19.9796	22.4492	22.6577	24.844	25.3158	26.6001	27.9288
	boys BMI	21.9	17.1722	0.246129	1.19084	4.93221	6.62386	8.21343	8.78373	11.3342	11.5701	14.2757	14.3099	17.1739	19.9498	19.982	22.4462	22.654	24.8291	25.2978	26.5728	27.89
	boys BMI	22	17.1701	0.247024	1.21764	4.74686	6.47722	8.10381	8.68633	11.2821	11.5214	14.2574	14.2919	17.1725	19.9521	19.9842	22.4431	22.65	24.814	25.2797	26.5452	27.8511
	boys BMI	22.1	17.1679	0.247919	1.24444	4.56422	6.33023	7.99345	8.58826	11.2299	11.4726	14.2392	14.274	17.1711	19.9543	19.9863	22.4397	22.6458	24.7987	25.2614	26.5176	27.8123
	boys BMI	22.2	17.1656	0.248811	1.27124	4.38603	6.18374	7.88279	8.48987	11.1777	11.4239	14.2212	14.2563	17.1698	19.9563	19.9884	22.4361	22.6414	24.7832	25.2429	26.4899	27.7736
	boys BMI	22.3	17.1632	0.249702	1.29804	4.21396	6.03869	7.77231	8.39155	11.1256	11.3753	14.2034	14.2388	17.1686	19.9583	19.9904	22.4323	22.6369	24.7676	25.2242	26.4621	27.7349
	boys BMI	22.4	17.1606	0.250592	1.32485	4.04956	5.89602	7.66251	8.29369	11.0738	11.327	14.186	14.2217	17.1676	19.9603	19.9923	22.4284	22.6322	24.7518	25.2055	26.4343	27.6962
	boys BMI	22.5	17.158	0.25148	1.35165	3.89411	5.75669	7.55391	8.19671	11.0225	11.2792	14.169	14.2049	17.1668	19.9622	19.9942	22.4244	22.6273	24.7359	25.1866	26.4064	27.6577
	boys BMI	22.6	17.1553	0.252367	1.37846	3.74863	5.6216	7.44706	8.10106	10.9719	11.2321	14.1524	14.1886	17.1662	19.9642	19.9962	22.4202	22.6224	24.7199	25.1677	26.3786	27.6193
	boys BMI	22.7	17.1525	0.253252	1.40527	3.61382	5.4916	7.34248	8.00717	10.9222	11.1857	14.1364	14.1729	17.1659	19.9662	19.9981	22.416	22.6173	24.7039	25.1487	26.3507	27.581
	boys BMI	22.8	17.1496	0.254136	1.43209	3.49007	5.36742	7.24068	7.91545	10.8734	11.1404	14.121	14.1578	17.166	19.9683	20.0002	22.4118	22.6123	24.6878	25.1297	26.3229	27.5429
	boys BMI	22.9	17.1466	0.255019	1.4589	3.37749	5.24971	7.14216	7.82632	10.8259	11.0962	14.1063	14.1434	17.1663	19.9705	20.0023	22.4075	22.6071	24.6716	25.1107	26.2952	27.505
	boys BMI	23	17.1436	0.255901	1.48572	3.27593	5.13895	7.04735	7.74017	10.7797	11.0533	14.0924	14.1297	17.1671	19.9728	20.0046	22.4032	22.602	24.6555	25.0917	26.2676	27.4673
	girls BMI	2	15.6432	0.0854729	0.208601	12.3853	12.7682	13.144	13.2835	13.9391	14.0024	14.7617	14.7717	15.6432	16.5549	16.5658	17.4326	17.5081	18.323	18.5043	19.008	19.5448
	girls BMI	2.1	15.6052	0.0847898	0.174245	12.3904	12.7672	13.1374	13.2749	13.9213	13.9838	14.7335	14.7434	15.6052	16.5081	16.5189	17.3787	17.4538	18.2634	18.4437	18.945	19.4796
	girls BMI	2.2	15.5712	0.084202	0.139589	12.395	12.7664	13.1315	13.267	13.9053	13.967	14.7082	14.718	15.5712	16.4667	16.4775	17.3316	17.4062	18.2118	18.3914	18.8909	19.4242
	girls BMI	2.3	15.5416	0.083706	0.104629	12.3995	12.766	13.1264	13.2603	13.8912	13.9523	14.686	14.6957	15.5416	16.4309	16.4416	17.2912	17.3655	18.1682	18.3473	18.8459	19.3786
	girls BMI	2.4	15.5159	0.0832981	0.0693646	12.4039	12.7658	13.1221	13.2546	13.8789	13.9394	14.6666	14.6762	15.5159	16.4002	16.4108	17.2571	17.3312	18.1322	18.3111	18.8094	19.3424
	girls BMI	2.5	15.4937	0.0829748	0.0337959	12.4079	12.7658	13.1184	13.2495	13.8681	13.928	14.6496	14.6591	15.4937	16.374	16.3846	17.2287	17.3026	18.103	18.282	18.7808	19.3149
	girls BMI	2.6	15.4744	0.0827327	-0.0020785	12.4114	12.7657	13.1149	13.2449	13.8584	13.9179	14.6346	14.6441	15.4744	16.3519	16.3625	17.2054	17.2793	18.0802	18.2594	18.7593	19.2953
	girls BMI	2.7	15.4578	0.0825685	-0.0382595	12.4144	12.7653	13.1116	13.2405	13.8496	13.9087	14.6213	14.6308	15.4578	16.3335	16.3441	17.1868	17.2608	18.0631	18.2429	18.7446	19.2831
	girls BMI	2.8	15.4435	0.0824793	-0.0747479	12.4166	12.7646	13.1082	13.2362	13.8414	13.9002	14.6095	14.6189	15.4435	16.3183	16.3289	17.1725	17.2466	18.0514	18.2319	18.7361	19.2779
	girls BMI	2.9	15.4312	0.0824615	-0.111545	12.418	12.7634	13.1047	13.2318	13.8338	13.8923	14.5989	14.6082	15.4312	16.3061	16.3166	17.162	17.2364	18.0445	18.226	18.7334	19.2793
	girls BMI	3	15.4205	0.0825102	-0.14865	12.4186	12.7616	13.1008	13.2272	13.8264	13.8846	14.5891	14.5985	15.4205	16.2962	16.3068	17.1549	17.2295	18.042	18.2247	18.7359	19.2865
	girls BMI	3.1	15.4112	0.0826208	-0.186066	12.4182	12.7591	13.0964	13.2223	13.819	13.8771	14.58	14.5893	15.4112	16.2884	16.2991	17.1506	17.2256	18.0433	18.2274	18.7429	19.2991
	girls BMI	3.2	15.4027	0.0827892	-0.223793	12.4169	12.7558	13.0915	13.2168	13.8115	13.8694	14.5713	14.5806	15.4027	16.2824	16.293	17.1487	17.2242	18.048	18.2337	18.7542	19.3164
	girls BMI	3.3	15.395	0.083012	-0.261831	12.4144	12.7516	13.0858	13.2107	13.8037	13.8615	14.5627	14.572	15.395	16.2776	16.2884	17.149	17.225	18.0556	18.2431	18.7691	19.3383
	girls BMI	3.4	15.3879	0.0832859	-0.300177	12.4109	12.7464	13.0794	13.2038	13.7955	13.8532	14.5541	14.5634	15.3879	16.274	16.2848	17.1511	17.2277	18.0659	18.2554	18.7875	19.3642
	girls BMI	3.5	15.381	0.083608	-0.338819	12.4062	12.7403	13.0721	13.1962	13.7868	13.8444	14.5453	14.5547	15.381	16.2713	16.2822	17.1547	17.232	18.0785	18.2702	18.8091	19.3939
	girls BMI	3.6	15.3741	0.0839754	-0.377743	12.4003	12.733	13.0638	13.1876	13.7773	13.8349	14.5362	14.5455	15.3741	16.2691	16.28	17.1595	17.2375	18.0931	18.2871	18.8332	19.4269
	girls BMI	3.7	15.3667	0.0843847	-0.416937	12.3928	12.7243	13.0541	13.1776	13.7666	13.8243	14.5261	14.5355	15.3667	16.2668	16.2778	17.1648	17.2436	18.109	18.3055	18.8594	19.4626
	girls BMI	3.8	15.3584	0.0848332	-0.456388	12.3836	12.7139	13.0429	13.1661	13.7546	13.8122	14.5149	14.5243	15.3584	16.2641	16.2751	17.1701	17.2497	18.1255	18.3248	18.887	19.5003
	girls BMI	3.9	15.3488	0.085318	-0.496083	12.3724	12.7016	13.0298	13.1528	13.7408	13.7985	14.5021	14.5115	15.3488	16.2604	16.2715	17.1749	17.2554	18.1423	18.3445	18.9154	19.5396
	girls BMI	4	15.3376	0.0858369	-0.536009	12.3591	12.6873	13.0147	13.1375	13.7251	13.7828	14.4875	14.497	15.3376	16.2554	16.2667	17.179	17.2604	18.1589	18.3641	18.9444	19.58
	girls BMI	4.1	15.3245	0.0863877	-0.576153	12.3437	12.6707	12.9973	13.12	13.7073	13.765	14.4709	14.4804	15.3245	16.2488	16.2602	17.1818	17.2642	18.175	18.3833	18.9734	19.6212
	girls BMI	4.2	15.3093	0.0869684	-0.616503	12.3258	12.6518	12.9777	13.1002	13.6872	13.7449	14.4521	14.4616	15.3093	16.2404	16.2519	17.1832	17.2666	18.1901	18.4018	19.0023	19.6628
	girls BMI	4.3	15.2919	0.0875774	-0.657045	12.3056	12.6305	12.9557	13.0779	13.6647	13.7225	14.4309	14.4404	15.2919	16.2299	16.2415	17.1829	17.2673	18.2042	18.4194	19.0306	19.7046
	girls BMI	4.4	15.2723	0.0882126	-0.697767	12.2832	12.607	12.9314	13.0535	13.6399	13.6977	14.4074	14.417	15.2723	16.2175	16.2292	17.1809	17.2665	18.2172	18.4361	19.0586	19.7468
	girls BMI	4.5	15.2512	0.0888719	-0.738655	12.2591	12.5818	12.9055	13.0273	13.6135	13.6713	14.3824	14.3919	15.2512	16.2037	16.2155	17.178	17.2647	18.2299	18.4525	19.087	19.7901
	girls BMI	4.6	15.229	0.089553	-0.779696	12.2338	12.5555	12.8784	13	13.5859	13.6438	14.3562	14.3658	15.229	16.1891	16.201	17.1746	17.2625	18.2428	18.4694	19.1164	19.8352
	girls BMI	4.7	15.2064	0.0902541	-0.820875	12.2079	12.5285	12.8506	12.9721	13.5577	13.6156	14.3294	14.339	15.2064	16.1743	16.1863	17.1714	17.2605	18.2565	18.4873	19.1473	19.8827
	girls BMI	4.8	15.1837	0.0909734	-0.862175	12.1817	12.5012	12.8226	12.9439	13.5293	13.5872	14.3025	14.3121	15.1837	16.1596	16.1718	17.1688	17.2592	18.2715	18.5067	19.1805	19.9334
	girls BMI	4.9	15.1614	0.0917092	-0.903583	12.1557	12.4741	12.7948	12.9159	13.5011	13.559	14.2757	14.2855	15.1614	16.1456	16.1578	17.1672	17.2589	18.2883	18.5281	19.2163	19.9876
	girls BMI	5	15.1398	0.0924599	-0.945083	12.1301	12.4475	12.7674	12.8883	13.4734	13.5314	14.2496	14.2594	15.1398	16.1325	16.1449	17.1671	17.2601	18.3073	18.5519	19.2553	20.0461
	girls BMI	5.1	15.1192	0.0932243	-0.986659	12.1052	12.4216	12.7409	12.8616	13.4465	13.5045	14.2244	14.2342	15.1192	16.1207	16.1332	17.1687	17.2631	18.3289	18.5785	19.2978	20.1093
	girls BMI	5.2	15.0999	0.0940009	-1.0283	12.0814	12.3968	12.7154	12.8359	13.4207	13.4788	14.2004	14.2102	15.0999	16.1104	16.1231	17.1723	17.2682	18.3534	18.6083	19.3443	20.1776
	girls BMI	5.3	15.0822	0.0947885	-1.06998	12.0588	12.3732	12.6911	12.8115	13.3962	13.4544	14.1777	14.1876	15.0822	16.102	16.1148	17.1782	17.2757	18.3811	18.6415	19.3952	20.2515
	girls BMI	5.4	15.0659	0.0955864	-1.1117	12.0374	12.3509	12.6682	12.7884	13.3731	13.4313	14.1564	14.1663	15.0659	16.0953	16.1083	17.1864	17.2855	18.412	18.6782	19.4504	20.3311
	girls BMI	5.5	15.051	0.0963939	-1.15343	12.017	12.3296	12.6463	12.7664	13.3511	13.4094	14.1364	14.1463	15.051	16.0903	16.1034	17.1967	17.2974	18.4459	18.7181	19.5099	20.4164
	girls BMI	5.6	15.0373	0.0972105	-1.19517	11.9977	12.3094	12.6255	12.7454	13.3302	13.3886	14.1174	14.1274	15.0373	16.0866	16.0999	17.2089	17.3114	18.4827	18.7613	19.5735	20.5074
	girls BMI	5.7	15.0246	0.0980355	-1.23688	11.9793	12.29	12.6055	12.7254	13.3101	13.3686	14.0994	14.1094	15.0246	16.0843	16.0977	17.2228	17.3271	18.5222	18.8074	19.6412	20.6041
	girls BMI	5.8	15.0128	0.0988686	-1.27847	11.9616	12.2715	12.5864	12.7061	13.2909	13.3494	14.0822	14.0922	15.0128	16.083	16.0966	17.2384	17.3444	18.5642	18.8564	19.7129	20.7065
	girls BMI	5.9	15.0018	0.0997092	-1.31985	11.9445	12.2535	12.5679	12.6874	13.2724	13.331	14.0657	14.0758	15.0018	16.0827	16.0965	17.2553	17.3632	18.6087	18.9082	19.7884	20.8146
	girls BMI	6	14.9915	0.100557	-1.36091	11.9279	12.2361	12.5499	12.6694	13.2544	13.313	14.0498	14.0599	14.9915	16.0832	16.0972	17.2735	17.3834	18.6555	18.9625	19.8677	20.9282
	girls BMI	6.1	14.9817	0.101411	-1.40155	11.9118	12.2192	12.5324	12.6518	13.2369	13.2956	14.0344	14.0446	14.9817	16.0845	16.0986	17.2929	17.4048	18.7045	19.0193	19.9506	21.0475
	girls BMI	6.2	14.9724	0.102272	-1.44166	11.896	12.2026	12.5153	12.6345	13.2198	13.2786	14.0194	14.0296	14.9724	16.0864	16.1007	17.3133	17.4273	18.7554	19.0785	20.0371	21.1723
	girls BMI	6.3	14.9634	0.103139	-1.48116	11.8804	12.1862	12.4985	12.6176	13.203	13.2619	14.0047	14.015	14.9634	16.0888	16.1033	17.3346	17.4507	18.8082	19.1398	20.1271	21.3028
	girls BMI	6.4	14.9547	0.104011	-1.51993	11.865	12.17	12.4818	12.6008	13.1864	13.2454	13.9903	14.0006	14.9547	16.0917	16.1063	17.3567	17.475	18.8628	19.2032	20.2203	21.4388
	girls BMI	6.5	14.9463	0.104889	-1.55787	11.8497	12.154	12.4653	12.5842	13.17	13.2291	13.9761	13.9865	14.9463	16.0949	16.1097	17.3796	17.5	18.919	19.2686	20.3169	21.5804
	girls BMI	6.6	14.9381	0.105772	-1.59488	11.8344	12.138	12.4489	12.5677	13.1538	13.2129	13.9621	13.9725	14.9381	16.0984	16.1134	17.4031	17.5258	18.9769	19.336	20.4168	21.7278
	girls BMI	6.7	14.9301	0.106663	-1.63087	11.819	12.122	12.4326	12.5513	13.1377	13.1969	13.9483	13.9587	14.9301	16.1023	16.1175	17.4273	17.5524	19.0365	19.4054	20.52	21.8811
	girls BMI	6.8	14.9224	0.107561	-1.66572	11.8036	12.106	12.4162	12.5349	13.1216	13.181	13.9346	13.9451	14.9224	16.1066	16.122	17.4523	17.5797	19.0977	19.4768	20.6267	22.0405
	girls BMI	6.9	14.9149	0.108466	-1.69934	11.7882	12.09	12.3999	12.5186	13.1057	13.1652	13.9211	13.9316	14.9149	16.1112	16.1268	17.4779	17.6077	19.1606	19.5502	20.7367	22.2059
	girls BMI	7	14.9077	0.10938	-1.73162	11.7725	12.0739	12.3836	12.5022	13.0899	13.1494	13.9077	13.9183	14.9077	16.1162	16.1321	17.5042	17.6365	19.225	19.6255	20.8501	22.3776
	girls BMI	7.1	14.9006	0.110303	-1.76248	11.7567	12.0577	12.3672	12.4858	13.0741	13.1338	13.8945	13.9051	14.9006	16.1216	16.1376	17.5312	17.666	19.2911	19.7027	20.9668	22.5554
	girls BMI	7.2	14.8939	0.111235	-1.7918	11.7407	12.0413	12.3507	12.4694	13.0583	13.1181	13.8815	13.8921	14.8939	16.1274	16.1436	17.5588	17.6962	19.3586	19.7818	21.0867	22.7395
	girls BMI	7.3	14.8873	0.112177	-1.81949	11.7244	12.0248	12.3341	12.4528	13.0426	13.1025	13.8685	13.8792	14.8873	16.1335	16.1499	17.5871	17.727	19.4275	19.8625	21.2097	22.9295
	girls BMI	7.4	14.881	0.11313	-1.84546	11.7078	12.008	12.3174	12.4361	13.0268	13.0869	13.8557	13.8665	14.881	16.14	16.1566	17.616	17.7585	19.4978	19.9449	21.3357	23.1254
	girls BMI	7.5	14.8749	0.114093	-1.86959	11.6909	11.9909	12.3004	12.4193	13.011	13.0713	13.843	13.8538	14.8749	16.1468	16.1636	17.6455	17.7906	19.5693	20.0288	21.4644	23.3268
	girls BMI	7.6	14.8691	0.115068	-1.8918	11.6736	11.9736	12.2833	12.4023	12.9952	13.0556	13.8304	13.8412	14.8691	16.154	16.171	17.6755	17.8233	19.6419	20.114	21.5955	23.5333
	girls BMI	7.7	14.8635	0.116054	-1.91198	11.6558	11.9559	12.2659	12.3851	12.9793	13.0399	13.8179	13.8288	14.8635	16.1615	16.1788	17.706	17.8565	19.7155	20.2003	21.7287	23.7443
	girls BMI	7.8	14.8581	0.117053	-1.93004	11.6375	11.9378	12.2482	12.3676	12.9633	13.0241	13.8054	13.8164	14.8581	16.1694	16.1869	17.7369	17.8901	19.7898	20.2876	21.8637	23.9591
	girls BMI	7.9	14.8531	0.118063	-1.94587	11.6189	11.9194	12.2303	12.3499	12.9473	13.0083	13.7932	13.8042	14.8531	16.1778	16.1954	17.7683	17.9243	19.8648	20.3756	21.9999	24.177
	girls BMI	8	14.8487	0.119083	-1.95938	11.5999	11.9009	12.2123	12.3322	12.9315	12.9927	13.7813	13.7924	14.8486	16.1868	16.2047	17.8005	17.9591	19.9404	20.4644	22.1372	24.397
	girls BMI	8.1	14.845	0.120114	-1.97056	11.5809	11.8824	12.1945	12.3148	12.9161	12.9776	13.7701	13.7813	14.845	16.1967	16.2148	17.8335	17.9948	20.0168	20.5538	22.2751	24.6184
	girls BMI	8.2	14.8424	0.121153	-1.97943	11.562	11.8641	12.1771	12.2977	12.9012	12.963	13.7597	13.7709	14.8423	16.2077	16.2261	17.8675	18.0315	20.094	20.644	22.4137	24.8406
	girls BMI	8.3	14.8409	0.1222	-1.98604	11.5432	11.8461	12.1601	12.2811	12.8871	12.9492	13.7502	13.7615	14.8409	16.2201	16.2386	17.9028	18.0695	20.172	20.7348	22.5526	25.0628
	girls BMI	8.4	14.8409	0.123254	-1.9904	11.5249	11.8287	12.1438	12.2652	12.8739	12.9363	13.7419	13.7533	14.8408	16.2339	16.2526	17.9394	18.1088	20.2509	20.8264	22.6915	25.2843
	girls BMI	8.5	14.8423	0.124314	-1.99257	11.5071	11.8119	12.1282	12.2502	12.8618	12.9244	13.7349	13.7464	14.8423	16.2494	16.2683	17.9776	18.1495	20.3307	20.9186	22.8303	25.5041
	girls BMI	8.6	14.8455	0.125379	-1.99256	11.4899	11.7959	12.1135	12.2361	12.8508	12.9138	13.7294	13.741	14.8454	16.2666	16.2858	18.0174	18.1919	20.4113	21.0115	22.9686	25.7215
	girls BMI	8.7	14.8505	0.126448	-1.99042	11.4735	11.7808	12.0999	12.2231	12.8411	12.9045	13.7255	13.7371	14.8504	16.2858	16.3052	18.059	18.236	20.4929	21.1049	23.1061	25.9354
	girls BMI	8.8	14.8574	0.12752	-1.98617	11.4579	11.7666	12.0874	12.2112	12.8329	12.8967	13.7232	13.735	14.8574	16.3072	16.3268	18.1024	18.2819	20.5753	21.1988	23.2425	26.1451
	girls BMI	8.9	14.8665	0.128595	-1.97984	11.4432	11.7536	12.0761	12.2006	12.8261	12.8904	13.7229	13.7346	14.8664	16.3307	16.3505	18.1478	18.3298	20.6586	21.2932	23.3774	26.3495
	girls BMI	9	14.8778	0.129672	-1.97148	11.4295	11.7417	12.0661	12.1914	12.8211	12.8857	13.7244	13.7363	14.8777	16.3565	16.3766	18.1953	18.3797	20.7427	21.3878	23.5105	26.5477
	girls BMI	9.1	14.8914	0.13075	-1.96111	11.4169	11.731	12.0575	12.1836	12.8177	12.8828	13.728	13.74	14.8913	16.3848	16.4051	18.2449	18.4316	20.8276	21.4827	23.6416	26.7389
	girls BMI	9.2	14.9074	0.131828	-1.94878	11.4055	11.7216	12.0503	12.1774	12.8161	12.8818	13.7337	13.7458	14.9073	16.4157	16.4362	18.2968	18.4857	20.9133	21.5779	23.7703	26.9223
	girls BMI	9.3	14.926	0.132906	-1.93463	11.3953	11.7136	12.0448	12.1728	12.8164	12.8826	13.7416	13.7538	14.9258	16.4492	16.4699	18.351	18.5421	20.9999	21.6733	23.8967	27.0979
	girls BMI	9.4	14.9471	0.133983	-1.91878	11.3864	11.7071	12.0408	12.1698	12.8187	12.8855	13.7519	13.7642	14.947	16.4855	16.5064	18.4077	18.601	21.0875	21.7691	24.0209	27.2657
	girls BMI	9.5	14.9709	0.135058	-1.90138	11.3789	11.7022	12.0386	12.1686	12.823	12.8903	13.7645	13.7769	14.9708	16.5246	16.5457	18.4669	18.6622	21.1761	21.8655	24.1431	27.4258
	girls BMI	9.6	14.9972	0.136131	-1.88258	11.3726	11.6986	12.0378	12.169	12.8292	12.8971	13.7793	13.7918	14.9971	16.5662	16.5875	18.5283	18.7257	21.2657	21.9622	24.263	27.5781
	girls BMI	9.7	15.0257	0.137201	-1.86251	11.3675	11.6963	12.0385	12.1709	12.837	12.9056	13.796	13.8086	15.0256	16.6102	16.6317	18.5918	18.7912	21.3558	22.0589	24.3805	27.7225
	girls BMI	9.8	15.0562	0.138267	-1.84131	11.3633	11.695	12.0404	12.174	12.8464	12.9156	13.8145	13.8273	15.0561	16.6563	16.6781	18.6571	18.8584	21.4464	22.1554	24.4954	27.8592
	girls BMI	9.9	15.0886	0.139328	-1.81913	11.36	11.6948	12.0434	12.1782	12.8571	12.9269	13.8347	13.8476	15.0884	16.7043	16.7263	18.724	18.9271	21.5372	22.2517	24.6077	27.9883
	girls BMI	10	15.1225	0.140385	-1.79611	11.3574	11.6954	12.0474	12.1835	12.869	12.9395	13.8563	13.8693	15.1225	16.754	16.7762	18.7923	18.9971	21.628	22.3476	24.7174	28.1102
	girls BMI	10.1	15.158	0.141436	-1.77239	11.3555	11.6968	12.0522	12.1897	12.882	12.9533	13.8791	13.8923	15.1579	16.8052	16.8276	18.8617	19.0683	21.7189	22.4429	24.8246	28.2254
	girls BMI	10.2	15.1948	0.14248	-1.7481	11.3542	11.6988	12.0578	12.1967	12.896	12.9679	13.9032	13.9164	15.1947	16.8578	16.8803	18.9322	19.1404	21.8096	22.5377	24.9294	28.3343
	girls BMI	10.3	15.2327	0.143518	-1.7234	11.3533	11.7015	12.0641	12.2044	12.9107	12.9834	13.9282	13.9416	15.2326	16.9114	16.9342	19.0035	19.2133	21.9001	22.6319	25.0319	28.4378
	girls BMI	10.4	15.2715	0.144548	-1.69839	11.3529	11.7046	12.0709	12.2126	12.9263	12.9997	13.9541	13.9676	15.2715	16.9661	16.989	19.0754	19.2868	21.9903	22.7255	25.1323	28.5362
	girls BMI	10.5	15.3112	0.145571	-1.67312	11.3528	11.7081	12.0782	12.2214	12.9424	13.0166	13.9807	13.9944	15.3112	17.0215	17.0447	19.1479	19.3608	22.0801	22.8182	25.2306	28.6297
	girls BMI	10.6	15.3516	0.146584	-1.64766	11.353	11.7119	12.0859	12.2305	12.959	13.0339	14.0079	14.0218	15.3516	17.0776	17.101	19.2207	19.4351	22.1692	22.9101	25.3265	28.7184
	girls BMI	10.7	15.3926	0.147589	-1.62206	11.3533	11.716	12.0938	12.24	12.976	13.0517	14.0357	14.0496	15.3925	17.1342	17.1577	19.2937	19.5095	22.2577	23.0008	25.4202	28.8026
	girls BMI	10.8	15.4339	0.148584	-1.59638	11.3537	11.7202	12.1019	12.2496	12.9933	13.0698	14.0638	14.0779	15.4339	17.1911	17.2148	19.3667	19.5839	22.3452	23.0905	25.5115	28.8825
	girls BMI	10.9	15.4756	0.149569	-1.57067	11.3541	11.7244	12.1102	12.2594	13.0108	13.0881	14.0922	14.1064	15.4756	17.2482	17.2721	19.4396	19.6581	22.4318	23.1788	25.6006	28.9584
	girls BMI	11	15.5174	0.150544	-1.545	11.3545	11.7287	12.1184	12.2692	13.0284	13.1065	14.1207	14.1351	15.5174	17.3054	17.3295	19.5121	19.7319	22.5173	23.2659	25.6873	29.0305
	girls BMI	11.1	15.5593	0.151508	-1.51941	11.3549	11.7329	12.1267	12.279	13.046	13.1249	14.1493	14.1639	15.5593	17.3625	17.3868	19.5843	19.8053	22.6016	23.3515	25.7719	29.0992
	girls BMI	11.2	15.6012	0.15246	-1.49396	11.355	11.737	12.1349	12.2888	13.0636	13.1433	14.1779	14.1926	15.6012	17.4194	17.4439	19.656	19.8782	22.6848	23.4357	25.8543	29.1647
	girls BMI	11.3	15.6429	0.1534	-1.46872	11.355	11.7409	12.1429	12.2984	13.0811	13.1616	14.2064	14.2212	15.6428	17.476	17.5007	19.727	19.9504	22.7666	23.5185	25.9346	29.2274
	girls BMI	11.4	15.6843	0.154329	-1.44373	11.3548	11.7447	12.1508	12.3078	13.0984	13.1797	14.2347	14.2497	15.6843	17.5322	17.5571	19.7973	20.0218	22.8471	23.5997	26.013	29.2875
	girls BMI	11.5	15.7254	0.155244	-1.41904	11.3544	11.7482	12.1584	12.3171	13.1155	13.1976	14.2628	14.2779	15.7254	17.5879	17.6129	19.8668	20.0924	22.9264	23.6796	26.0895	29.3457
	girls BMI	11.6	15.7662	0.156148	-1.3947	11.3539	11.7516	12.1659	12.3261	13.1324	13.2153	14.2906	14.3058	15.7662	17.6431	17.6684	19.9355	20.1622	23.0044	23.7581	26.1644	29.4021
	girls BMI	11.7	15.8067	0.157038	-1.37069	11.3531	11.7548	12.1732	12.335	13.1491	13.2328	14.3182	14.3336	15.8067	17.6979	17.7233	20.0035	20.2312	23.0812	23.8353	26.2378	29.457
	girls BMI	11.8	15.8469	0.157917	-1.34704	11.3522	11.7578	12.1803	12.3437	13.1657	13.2502	14.3456	14.3611	15.8469	17.7522	17.7778	20.0708	20.2994	23.1569	23.9113	26.3098	29.5105
	girls BMI	11.9	15.8868	0.158783	-1.32375	11.3511	11.7607	12.1872	12.3522	13.182	13.2673	14.3727	14.3884	15.8868	17.806	17.8317	20.1373	20.3669	23.2315	23.9862	26.3804	29.5628
	girls BMI	12	15.9263	0.159637	-1.30083	11.3499	11.7634	12.194	12.3606	13.1982	13.2843	14.3996	14.4154	15.9263	17.8593	17.8852	20.2031	20.4337	23.3051	24.0599	26.4497	29.614
	girls BMI	12.1	15.9656	0.160478	-1.27828	11.3485	11.766	12.2007	12.3688	13.2142	13.301	14.4263	14.4423	15.9656	17.9121	17.9382	20.2682	20.4997	23.3776	24.1325	26.518	29.6643
	girls BMI	12.2	16.0045	0.161308	-1.25612	11.347	11.7684	12.2072	12.3769	13.23	13.3176	14.4528	14.4689	16.0045	17.9645	17.9908	20.3326	20.5649	23.4491	24.2041	26.5851	29.7139
	girls BMI	12.3	16.0431	0.162125	-1.23435	11.3455	11.7707	12.2136	12.3848	13.2456	13.334	14.479	14.4952	16.0431	18.0164	18.0428	20.3962	20.6295	23.5197	24.2748	26.6512	29.7628
	girls BMI	12.4	16.0813	0.162929	-1.21299	11.3438	11.773	12.2198	12.3926	13.2611	13.3503	14.505	14.5214	16.0813	18.0678	18.0944	20.4592	20.6933	23.5894	24.3444	26.7164	29.8112
	girls BMI	12.5	16.1192	0.163722	-1.19203	11.342	11.7751	12.226	12.4003	13.2764	13.3664	14.5308	14.5473	16.1192	18.1187	18.1454	20.5215	20.7564	23.6582	24.4132	26.7808	29.8592
	girls BMI	12.6	16.1568	0.164503	-1.17149	11.3402	11.7772	12.232	12.4079	13.2916	13.3823	14.5564	14.573	16.1568	18.1691	18.196	20.5832	20.8189	23.7262	24.4812	26.8444	29.907
	girls BMI	12.7	16.1941	0.165272	-1.15138	11.3384	11.7791	12.238	12.4153	13.3066	13.3981	14.5817	14.5984	16.1941	18.2191	18.2461	20.6441	20.8807	23.7934	24.5483	26.9074	29.9545
	girls BMI	12.8	16.231	0.166028	-1.13169	11.3365	11.7811	12.2438	12.4227	13.3215	13.4137	14.6068	14.6237	16.231	18.2686	18.2957	20.7045	20.9418	23.8598	24.6147	26.9696	30.002
	girls BMI	12.9	16.2676	0.166773	-1.11244	11.3346	11.7829	12.2496	12.43	13.3362	13.4292	14.6317	14.6487	16.2676	18.3175	18.3449	20.7642	21.0023	23.9255	24.6804	27.0314	30.0494
	girls BMI	13	16.3039	0.167506	-1.09362	11.3326	11.7848	12.2554	12.4372	13.3508	13.4446	14.6564	14.6735	16.3039	18.366	18.3935	20.8232	21.0621	23.9905	24.7454	27.0925	30.0968
	girls BMI	13.1	16.3398	0.168227	-1.07525	11.3307	11.7866	12.261	12.4444	13.3653	13.4598	14.6808	14.6981	16.3398	18.4141	18.4417	20.8817	21.1213	24.0548	24.8097	27.1532	30.1444
	girls BMI	13.2	16.3754	0.168936	-1.05731	11.3288	11.7884	12.2667	12.4515	13.3796	13.4749	14.7051	14.7224	16.3754	18.4616	18.4893	20.9395	21.1798	24.1184	24.8734	27.2135	30.192
	girls BMI	13.3	16.4106	0.169633	-1.03982	11.3269	11.7902	12.2723	12.4585	13.3939	13.4898	14.7291	14.7466	16.4106	18.5087	18.5365	20.9967	21.2378	24.1814	24.9365	27.2734	30.2399
	girls BMI	13.4	16.4455	0.170319	-1.02279	11.3251	11.792	12.2778	12.4656	13.408	13.5047	14.7529	14.7705	16.4455	18.5552	18.5833	21.0533	21.2951	24.2438	24.999	27.3329	30.2881
	girls BMI	13.5	16.4801	0.170993	-1.0062	11.3233	11.7938	12.2834	12.4725	13.422	13.5194	14.7765	14.7942	16.4801	18.6013	18.6295	21.1093	21.3519	24.3057	25.061	27.3921	30.3365
	girls BMI	13.6	16.5143	0.171656	-0.990075	11.3216	11.7956	12.2889	12.4795	13.4359	13.534	14.7998	14.8177	16.5143	18.647	18.6753	21.1648	21.408	24.367	25.1224	27.4511	30.3854
	girls BMI	13.7	16.5482	0.172307	-0.974407	11.3199	11.7976	12.2944	12.4864	13.4497	13.5485	14.823	14.841	16.5482	18.6921	18.7205	21.2197	21.4636	24.4277	25.1835	27.5099	30.4346
	girls BMI	13.8	16.5817	0.172946	-0.959203	11.3184	11.7995	12.3	12.4933	13.4635	13.5629	14.846	14.8641	16.5817	18.7368	18.7653	21.274	21.5186	24.488	25.244	27.5684	30.4843
	girls BMI	13.9	16.6149	0.173575	-0.944455	11.317	11.8015	12.3055	12.5002	13.4771	13.5772	14.8687	14.8869	16.6149	18.781	18.8096	21.3277	21.5731	24.5478	25.3041	27.6268	30.5345
	girls BMI	14	16.6477	0.174192	-0.930147	11.3157	11.8036	12.3111	12.5071	13.4906	13.5914	14.8912	14.9095	16.6477	18.8246	18.8534	21.3809	21.627	24.607	25.3637	27.685	30.585
	girls BMI	14.1	16.6802	0.174799	-0.91626	11.3144	11.8056	12.3166	12.514	13.504	13.6054	14.9135	14.9319	16.6802	18.8678	18.8967	21.4334	21.6802	24.6657	25.4228	27.7429	30.6358
	girls BMI	14.2	16.7122	0.175395	-0.902775	11.3132	11.8077	12.3221	12.5208	13.5172	13.6193	14.9355	14.954	16.7122	18.9104	18.9395	21.4853	21.7328	24.7237	25.4814	27.8004	30.6866
	girls BMI	14.3	16.7438	0.17598	-0.889672	11.312	11.8098	12.3275	12.5275	13.5303	13.633	14.9572	14.9758	16.7438	18.9525	18.9817	21.5366	21.7848	24.7812	25.5393	27.8575	30.7376
	girls BMI	14.4	16.7751	0.176555	-0.876933	11.3109	11.8119	12.3329	12.5341	13.5432	13.6466	14.9786	14.9974	16.7751	18.994	19.0233	21.5872	21.8361	24.838	25.5966	27.9142	30.7884
	girls BMI	14.5	16.8059	0.17712	-0.86454	11.3097	11.8139	12.3382	12.5407	13.556	13.6599	14.9998	15.0187	16.8059	19.035	19.0644	21.6371	21.8867	24.894	25.6532	27.9703	30.8391
	girls BMI	14.6	16.8362	0.177675	-0.852473	11.3086	11.8159	12.3435	12.5472	13.5685	13.6731	15.0207	15.0396	16.8362	19.0754	19.1049	21.6864	21.9366	24.9494	25.7092	28.0258	30.8894
	girls BMI	14.7	16.8661	0.17822	-0.840713	11.3075	11.8178	12.3486	12.5535	13.5809	13.6861	15.0412	15.0603	16.8661	19.1152	19.1448	21.7349	21.9858	25.004	25.7643	28.0806	30.9394
	girls BMI	14.8	16.8956	0.178756	-0.829242	11.3063	11.8197	12.3536	12.5597	13.5931	13.6989	15.0614	15.0806	16.8956	19.1544	19.1841	21.7827	22.0343	25.0578	25.8187	28.1348	30.9889
	girls BMI	14.9	16.9246	0.179282	-0.818041	11.3051	11.8215	12.3585	12.5658	13.605	13.7114	15.0813	15.1006	16.9246	19.193	19.2228	21.8298	22.0819	25.1107	25.8722	28.1881	31.0378
	girls BMI	15	16.9531	0.179799	-0.80709	11.3038	11.8232	12.3632	12.5718	13.6167	13.7237	15.1009	15.1203	16.9531	19.2309	19.2609	21.8761	22.1289	25.1628	25.9249	28.2406	31.086
	girls BMI	15.1	16.9812	0.180306	-0.796358	11.3025	11.8248	12.3678	12.5775	13.6282	13.7357	15.1201	15.1396	16.9812	19.2683	19.2984	21.9216	22.175	25.214	25.9766	28.2921	31.1333
	girls BMI	15.2	17.0088	0.180805	-0.785811	11.301	11.8262	12.3723	12.5831	13.6394	13.7475	15.139	15.1586	17.0088	19.305	19.3352	21.9662	22.2203	25.2641	26.0272	28.3425	31.1795
	girls BMI	15.3	17.0359	0.181295	-0.77541	11.2994	11.8275	12.3765	12.5884	13.6503	13.759	15.1575	15.1772	17.0359	19.341	19.3713	22.0101	22.2647	25.3132	26.0768	28.3916	31.2243
	girls BMI	15.4	17.0625	0.181776	-0.765122	11.2976	11.8285	12.3805	12.5935	13.661	13.7702	15.1756	15.1954	17.0625	19.3764	19.4068	22.053	22.3082	25.3611	26.1251	28.4394	31.2676
	girls BMI	15.5	17.0886	0.182248	-0.754909	11.2956	11.8293	12.3842	12.5984	13.6713	13.7811	15.1934	15.2132	17.0886	19.4111	19.4416	22.095	22.3508	25.4078	26.1721	28.4857	31.3092
	girls BMI	15.6	17.1141	0.182712	-0.744735	11.2933	11.8298	12.3876	12.6029	13.6813	13.7917	15.2107	15.2306	17.1141	19.4451	19.4757	22.1361	22.3924	25.4532	26.2177	28.5302	31.3487
	girls BMI	15.7	17.1392	0.183168	-0.734565	11.2907	11.8301	12.3908	12.6072	13.691	13.8019	15.2276	15.2477	17.1392	19.4785	19.5092	22.1763	22.433	25.4972	26.2619	28.573	31.3861
	girls BMI	15.8	17.1638	0.183616	-0.724363	11.2878	11.83	12.3936	12.6111	13.7003	13.8117	15.2442	15.2643	17.1638	19.5111	19.5419	22.2154	22.4725	25.5397	26.3045	28.6139	31.4211
	girls BMI	15.9	17.1878	0.184056	-0.714092	11.2845	11.8295	12.396	12.6146	13.7093	13.8212	15.2603	15.2805	17.1878	19.5429	19.5738	22.2535	22.511	25.5807	26.3454	28.6527	31.4534
	girls BMI	16	17.2113	0.184488	-0.703716	11.2809	11.8287	12.398	12.6178	13.7178	13.8303	15.2759	15.2962	17.2113	19.5741	19.6051	22.2905	22.5484	25.6202	26.3845	28.6892	31.483
	girls BMI	16.1	17.2342	0.184912	-0.6932	11.2767	11.8274	12.3997	12.6205	13.7259	13.8389	15.2912	15.3115	17.2342	19.6045	19.6356	22.3264	22.5847	25.6579	26.4219	28.7234	31.5095
	girls BMI	16.2	17.2566	0.185329	-0.682511	11.2721	11.8257	12.4008	12.6228	13.7336	13.8472	15.3059	15.3264	17.2566	19.6342	19.6653	22.3612	22.6198	25.6938	26.4573	28.7552	31.5327
	girls BMI	16.3	17.2785	0.185738	-0.671631	11.267	11.8235	12.4016	12.6246	13.7409	13.855	15.3203	15.3408	17.2785	19.6631	19.6943	22.3948	22.6537	25.728	26.4907	28.7844	31.5528
	girls BMI	16.4	17.2998	0.18614	-0.660544	11.2614	11.8207	12.4018	12.626	13.7477	13.8623	15.3341	15.3548	17.2998	19.6912	19.7225	22.4273	22.6864	25.7604	26.5221	28.811	31.5694
	girls BMI	16.5	17.3206	0.186535	-0.649236	11.2552	11.8175	12.4016	12.6269	13.754	13.8692	15.3475	15.3683	17.3206	19.7186	19.7499	22.4586	22.7179	25.7909	26.5516	28.8351	31.5827
	girls BMI	16.6	17.3408	0.186923	-0.637689	11.2485	11.8137	12.4008	12.6273	13.7599	13.8756	15.3605	15.3813	17.3408	19.7452	19.7766	22.4888	22.7481	25.8196	26.579	28.8565	31.5926
	girls BMI	16.7	17.3605	0.187304	-0.62589	11.2411	11.8094	12.3995	12.6271	13.7654	13.8816	15.3729	15.3938	17.3605	19.771	19.8025	22.5178	22.7772	25.8464	26.6043	28.8753	31.599
	girls BMI	16.8	17.3797	0.187678	-0.613822	11.2332	11.8045	12.3977	12.6265	13.7703	13.8871	15.385	15.406	17.3797	19.7961	19.8276	22.5456	22.8051	25.8713	26.6276	28.8914	31.6021
	girls BMI	16.9	17.3983	0.188046	-0.60147	11.2246	11.799	12.3954	12.6254	13.7748	13.8922	15.3965	15.4176	17.3983	19.8205	19.8521	22.5723	22.8318	25.8945	26.6489	28.9049	31.6016
	girls BMI	17	17.4165	0.188408	-0.588818	11.2154	11.793	12.3925	12.6237	13.7788	13.8968	15.4077	15.4288	17.4165	19.8441	19.8758	22.5979	22.8573	25.9157	26.6682	28.9158	31.5978
	girls BMI	17.1	17.4341	0.188763	-0.575851	11.2056	11.7863	12.3891	12.6215	13.7824	13.9009	15.4184	15.4396	17.4341	19.8671	19.8988	22.6223	22.8816	25.9352	26.6854	28.924	31.5905
	girls BMI	17.2	17.4513	0.189113	-0.562553	11.195	11.7791	12.3852	12.6188	13.7855	13.9045	15.4287	15.45	17.4513	19.8894	19.9211	22.6457	22.9047	25.9528	26.7006	28.9296	31.5798
	girls BMI	17.3	17.468	0.189457	-0.548909	11.1838	11.7712	12.3806	12.6155	13.7881	13.9077	15.4386	15.46	17.468	19.9109	19.9427	22.6679	22.9267	25.9685	26.7138	28.9326	31.5656
	girls BMI	17.4	17.4843	0.189795	-0.534912	11.1718	11.7626	12.3755	12.6116	13.7903	13.9105	15.448	15.4695	17.4843	19.9318	19.9636	22.689	22.9476	25.9825	26.725	28.9329	31.5482
	girls BMI	17.5	17.5001	0.190129	-0.520565	11.1591	11.7534	12.3698	12.6072	13.792	13.9128	15.4571	15.4786	17.5001	19.9521	19.9839	22.7091	22.9673	25.9946	26.7342	28.9308	31.5275
	girls BMI	17.6	17.5155	0.190456	-0.505871	11.1457	11.7436	12.3635	12.6022	13.7932	13.9146	15.4657	15.4874	17.5155	19.9717	20.0035	22.7281	22.986	26.0051	26.7415	28.9262	31.5037
	girls BMI	17.7	17.5304	0.190779	-0.490834	11.1316	11.7331	12.3566	12.5967	13.794	13.916	15.474	15.4957	17.5304	19.9907	20.0225	22.746	23.0035	26.0139	26.747	28.9193	31.4769
	girls BMI	17.8	17.5449	0.191097	-0.475458	11.1168	11.722	12.3492	12.5907	13.7944	13.9169	15.4818	15.5037	17.5449	20.009	20.0409	22.763	23.0201	26.0211	26.7507	28.9101	31.4473
	girls BMI	17.9	17.559	0.19141	-0.459746	11.1012	11.7102	12.3412	12.5841	13.7942	13.9174	15.4893	15.5112	17.559	20.0268	20.0587	22.779	23.0356	26.0266	26.7527	28.8987	31.4151
	girls BMI	18	17.5727	0.191718	-0.443703	11.0849	11.6978	12.3326	12.5769	13.7937	13.9175	15.4964	15.5184	17.5727	20.044	20.0759	22.794	23.0501	26.0307	26.7531	28.8853	31.3803
	girls BMI	18.1	17.5861	0.192022	-0.427332	11.0678	11.6847	12.3234	12.5692	13.7927	13.9171	15.5032	15.5253	17.5861	20.0606	20.0925	22.8081	23.0636	26.0333	26.7518	28.8698	31.343
	girls BMI	18.2	17.599	0.192321	-0.410638	11.05	11.671	12.3137	12.561	13.7913	13.9163	15.5096	15.5318	17.599	20.0766	20.1085	22.8213	23.0762	26.0344	26.7489	28.8525	31.3034
	girls BMI	18.3	17.6115	0.192617	-0.393622	11.0315	11.6566	12.3034	12.5522	13.7894	13.9151	15.5157	15.5379	17.6115	20.0921	20.124	22.8336	23.0878	26.0341	26.7446	28.8332	31.2616
	girls BMI	18.4	17.6237	0.192908	-0.37629	11.0121	11.6415	12.2925	12.5428	13.7871	13.9135	15.5214	15.5437	17.6237	20.107	20.1389	22.845	23.0986	26.0325	26.7387	28.8122	31.2177
	girls BMI	18.5	17.6356	0.193195	-0.358646	10.992	11.6258	12.2811	12.5329	13.7844	13.9114	15.5267	15.5492	17.6356	20.1214	20.1533	22.8556	23.1084	26.0296	26.7315	28.7896	31.1719
	girls BMI	18.6	17.647	0.193479	-0.340699	10.9712	11.6094	12.269	12.5225	13.7813	13.909	15.5318	15.5543	17.647	20.1353	20.1672	22.8654	23.1175	26.0255	26.723	28.7653	31.1243
	girls BMI	18.7	17.6582	0.193758	-0.322459	10.9496	11.5923	12.2564	12.5115	13.7777	13.9061	15.5365	15.5591	17.6582	20.1487	20.1806	22.8744	23.1257	26.0202	26.7131	28.7395	31.075
	girls BMI	18.8	17.669	0.194035	-0.30394	10.9272	11.5746	12.2432	12.5	13.7738	13.9029	15.5409	15.5636	17.669	20.1616	20.1935	22.8826	23.1331	26.0137	26.7021	28.7124	31.0241
	girls BMI	18.9	17.6795	0.194307	-0.285152	10.904	11.5562	12.2295	12.488	13.7694	13.8992	15.5449	15.5677	17.6795	20.174	20.2059	22.89	23.1397	26.0062	26.6899	28.6839	30.9719
	girls BMI	19	17.6896	0.194577	-0.266107	10.8801	11.5372	12.2152	12.4754	13.7647	13.8952	15.5487	15.5716	17.6896	20.186	20.2178	22.8968	23.1456	25.9976	26.6767	28.6542	30.9184
	girls BMI	19.1	17.6995	0.194843	-0.246817	10.8555	11.5175	12.2004	12.4623	13.7595	13.8908	15.5522	15.5752	17.6995	20.1975	20.2293	22.9029	23.1508	25.9881	26.6625	28.6235	30.8638
	girls BMI	19.2	17.709	0.195106	-0.227293	10.83	11.4972	12.185	12.4488	13.754	13.886	15.5554	15.5784	17.709	20.2085	20.2404	22.9083	23.1553	25.9777	26.6473	28.5917	30.8083
	girls BMI	19.3	17.7182	0.195366	-0.207546	10.8039	11.4763	12.1691	12.4347	13.7481	13.8809	15.5583	15.5814	17.7182	20.2192	20.251	22.913	23.1591	25.9664	26.6312	28.559	30.7518
	girls BMI	19.4	17.7272	0.195624	-0.187589	10.7769	11.4547	12.1526	12.4201	13.7419	13.8754	15.5609	15.5841	17.7272	20.2294	20.2612	22.9172	23.1624	25.9544	26.6143	28.5254	30.6945
	girls BMI	19.5	17.7358	0.195878	-0.167434	10.7493	11.4324	12.1356	12.405	13.7353	13.8695	15.5632	15.5866	17.7358	20.2392	20.271	22.9208	23.165	25.9416	26.5966	28.4911	30.6366
	girls BMI	19.6	17.7442	0.19613	-0.14709	10.7208	11.4096	12.1181	12.3894	13.7283	13.8633	15.5653	15.5887	17.7442	20.2486	20.2803	22.9238	23.167	25.9281	26.5782	28.456	30.5782
	girls BMI	19.7	17.7523	0.196379	-0.12657	10.6917	11.3861	12.1	12.3733	13.7209	13.8567	15.5671	15.5906	17.7523	20.2577	20.2894	22.9263	23.1685	25.9139	26.5592	28.4203	30.5193
	girls BMI	19.8	17.7602	0.196626	-0.105881	10.6617	11.362	12.0815	12.3568	13.7133	13.8499	15.5687	15.5923	17.7602	20.2663	20.298	22.9282	23.1695	25.8991	26.5395	28.3841	30.46
	girls BMI	19.9	17.7678	0.196871	-0.0850316	10.631	11.3372	12.0624	12.3397	13.7052	13.8427	15.57	15.5937	17.7678	20.2747	20.3063	22.9297	23.1699	25.8837	26.5192	28.3473	30.4003
	girls BMI	20	17.7751	0.197113	-0.0640291	10.5996	11.3118	12.0428	12.3222	13.6969	13.8351	15.571	15.5948	17.7751	20.2826	20.3142	22.9307	23.1699	25.8678	26.4984	28.3101	30.3405
	girls BMI	20.1	17.7822	0.197353	-0.0428811	10.5674	11.2858	12.0227	12.3042	13.6882	13.8273	15.5718	15.5958	17.7822	20.2902	20.3218	22.9312	23.1694	25.8514	26.4772	28.2725	30.2805
	girls BMI	20.2	17.7891	0.197591	-0.0215955	10.5345	11.2592	12.0021	12.2858	13.6792	13.8191	15.5725	15.5965	17.7891	20.2975	20.329	22.9313	23.1684	25.8345	26.4554	28.2345	30.2203
	girls BMI	20.3	17.7957	0.197826	-0.000180012	10.5008	11.232	11.981	12.2669	13.6699	13.8106	15.5728	15.597	17.7957	20.3045	20.336	22.931	23.1671	25.8172	26.4333	28.1963	30.1601
	girls BMI	20.4	17.8022	0.19806	0.0213578	10.4663	11.2041	11.9594	12.2475	13.6603	13.8019	15.573	15.5972	17.8022	20.3112	20.3426	22.9303	23.1654	25.7995	26.4108	28.1578	30.0999
	girls BMI	20.5	17.8084	0.198291	0.0430101	10.4311	11.1757	11.9373	12.2277	13.6504	13.7928	15.573	15.5973	17.8084	20.3176	20.349	22.9292	23.1632	25.7814	26.388	28.1191	30.0398
	girls BMI	20.6	17.8144	0.198521	0.0647689	10.3951	11.1466	11.9147	12.2074	13.6402	13.7835	15.5728	15.5972	17.8144	20.3238	20.3551	22.9278	23.1608	25.7631	26.3648	28.0802	29.9798
	girls BMI	20.7	17.8203	0.198749	0.0866266	10.3583	11.1169	11.8916	12.1867	13.6297	13.7739	15.5724	15.5969	17.8203	20.3296	20.3609	22.926	23.1579	25.7444	26.3414	28.0412	29.9199
	girls BMI	20.8	17.8259	0.198974	0.108576	10.3208	11.0866	11.8681	12.1655	13.6189	13.7641	15.5718	15.5964	17.8259	20.3353	20.3665	22.924	23.1548	25.7254	26.3178	28.0021	29.8603
	girls BMI	20.9	17.8314	0.199198	0.130611	10.2825	11.0556	11.844	12.144	13.6078	13.7539	15.571	15.5957	17.8314	20.3406	20.3718	22.9216	23.1514	25.7062	26.2939	27.963	29.8009
	girls BMI	21	17.8367	0.199421	0.152723	10.2434	11.0241	11.8195	12.122	13.5965	13.7435	15.5701	15.5949	17.8367	20.3458	20.3769	22.919	23.1477	25.6868	26.2699	27.9239	29.7418
	girls BMI	21.1	17.8419	0.199641	0.174906	10.2035	10.9919	11.7946	12.0995	13.585	13.7329	15.569	15.5939	17.8419	20.3507	20.3818	22.9161	23.1438	25.6673	26.2458	27.8848	29.6831
	girls BMI	21.2	17.8469	0.19986	0.197155	10.1628	10.9592	11.7691	12.0767	13.5731	13.722	15.5677	15.5928	17.8469	20.3554	20.3865	22.9129	23.1396	25.6475	26.2215	27.8458	29.6246
	girls BMI	21.3	17.8517	0.200077	0.219463	10.1214	10.9258	11.7432	12.0534	13.5611	13.7109	15.5663	15.5915	17.8517	20.36	20.3909	22.9096	23.1351	25.6276	26.1971	27.8068	29.5666
	girls BMI	21.4	17.8564	0.200293	0.241822	10.0791	10.8918	11.7168	12.0297	13.5487	13.6996	15.5648	15.59	17.8564	20.3643	20.3952	22.906	23.1305	25.6077	26.1727	27.768	29.509
	girls BMI	21.5	17.861	0.200507	0.264228	10.036	10.8571	11.6899	12.0056	13.5362	13.688	15.5631	15.5885	17.861	20.3684	20.3993	22.9022	23.1257	25.5876	26.1482	27.7293	29.4518
	girls BMI	21.6	17.8655	0.20072	0.286674	9.99213	10.8219	11.6626	11.981	13.5234	13.6762	15.5613	15.5868	17.8655	20.3724	20.4032	22.8983	23.1207	25.5674	26.1237	27.6907	29.3951
	girls BMI	21.7	17.8698	0.200932	0.309153	9.94741	10.786	11.6348	11.9561	13.5103	13.6642	15.5594	15.5849	17.8698	20.3762	20.407	22.8941	23.1155	25.5472	26.0992	27.6524	29.3389
	girls BMI	21.8	17.874	0.201142	0.331659	9.90186	10.7495	11.6066	11.9307	13.4971	13.652	15.5574	15.583	17.874	20.3799	20.4106	22.8899	23.1102	25.527	26.0747	27.6143	29.2832
	girls BMI	21.9	17.8781	0.20135	0.354186	9.85546	10.7124	11.5779	11.905	13.4836	13.6396	15.5552	15.581	17.8781	20.3834	20.414	22.8854	23.1047	25.5068	26.0503	27.5764	29.228
	girls BMI	22	17.8822	0.201558	0.376728	9.80821	10.6746	11.5487	11.8788	13.4699	13.6269	15.5529	15.5788	17.8822	20.3867	20.4173	22.8809	23.0992	25.4866	26.0259	27.5387	29.1734
	girls BMI	22.1	17.8861	0.201764	0.399281	9.76009	10.6362	11.5191	11.8522	13.4561	13.6141	15.5506	15.5765	17.8861	20.39	20.4205	22.8762	23.0935	25.4664	26.0016	27.5014	29.1194
	girls BMI	22.2	17.8899	0.201969	0.421845	9.71109	10.5971	11.489	11.8253	13.442	13.6011	15.5481	15.5742	17.8899	20.3931	20.4236	22.8715	23.0877	25.4462	25.9774	27.4642	29.0659
	girls BMI	22.3	17.8936	0.202173	0.44442	9.66117	10.5574	11.4585	11.7979	13.4277	13.5879	15.5455	15.5717	17.8936	20.3961	20.4266	22.8666	23.0818	25.4261	25.9533	27.4274	29.013
	girls BMI	22.4	17.8973	0.202375	0.467002	9.61032	10.517	11.4275	11.7701	13.4131	13.5745	15.5429	15.5692	17.8973	20.399	20.4294	22.8616	23.0759	25.406	25.9293	27.3909	28.9606
	girls BMI	22.5	17.9009	0.202577	0.489593	9.55852	10.4759	11.3959	11.7419	13.3984	13.5609	15.5402	15.5666	17.9009	20.4018	20.4321	22.8566	23.0698	25.386	25.9054	27.3546	28.9089
	girls BMI	22.6	17.9044	0.202778	0.512191	9.50573	10.4341	11.3639	11.7132	13.3835	13.5471	15.5373	15.5639	17.9044	20.4045	20.4348	22.8515	23.0637	25.3661	25.8816	27.3187	28.8576
	girls BMI	22.7	17.9078	0.202977	0.534795	9.45193	10.3916	11.3314	11.6841	13.3684	13.5332	15.5345	15.5611	17.9078	20.4071	20.4373	22.8463	23.0576	25.3462	25.8579	27.283	28.807
	girls BMI	22.8	17.9112	0.203176	0.557403	9.3971	10.3483	11.2984	11.6546	13.3531	13.519	15.5315	15.5582	17.9112	20.4096	20.4398	22.8411	23.0513	25.3264	25.8344	27.2477	28.7569
	girls BMI	22.9	17.9145	0.203373	0.580013	9.34121	10.3043	11.2649	11.6247	13.3376	13.5047	15.5285	15.5553	17.9145	20.4121	20.4422	22.8358	23.0451	25.3068	25.811	27.2127	28.7074
	girls BMI	23	17.9179	0.20357	0.602624	9.28424	10.2596	11.2309	11.5943	13.3219	13.4902	15.5254	15.5524	17.9179	20.4145	20.4446	22.8306	23.0389	25.2873	25.7879	27.1781	28.6585
